# Supplementary material for: catena-Poly[[[diaqua­cadmium(II)]-bis­[μ-3,5-bis­(isonicotinamido)benzoato]] tetra­hydrate]
Source: Acta Crystallogr Sect E Struct Rep Online. 2010 Sep 11;66(Pt 10):m1253–4. doi: 10.1107/S1600536810036147 (PMC2983169; doi:10.1107/S1600536810036147)
Supplement: Supplementary file 1 [file e-66-m1253-sup1.cif]

##############################################################################
###                                                                        ###
###        Electronic paper (Acta Crystallographica Section E)             ###
###                                                                        ###
##############################################################################
#                                                                            #
# This CIF contains the data in a paper accepted for publication in Acta     #
# Crystallographica Section E. It conforms to the requirements of Notes      #
# for Authors for Section E, and has been peer reviewed under the auspices   #
# of the IUCr Commission on Journals.                                        #
#                                                                            #
# Full details of the Crystallographic Information File format               #
# are given in the paper "The Crystallographic Information File (CIF):       #
# a New Standard Archive File for Crystallography" by S. R. Hall, F. H.      #
# Allen and I. D. Brown [Acta Cryst. (1991), A47, 655-685].                  #
#                                                                            #
# The current version of the core CIF dictionary is obtainable from          #
# ftp://ftp.iucr.org/pub/cif_core.dic. The current version number is 2.4.    #
#                                                                            #
# Software is freely available for graphical display of the structure(s) in  #
# this CIF.  For information consult the CIF home page http://www.iucr.org/  #
# cif/home.html                                                              #
#                                                                            #
# This file may be used for bona fide research purposes within the           #
# scientific community so long as proper attribution is given to the journal # 
# article from which it was obtained.                                        #
#                                                                            #
##############################################################################
                                             
data_global
_audit_creation_method     'form.cif (version 2.0)'
_journal_data_validation_number     ?
_journal_date_recd_electronic     2010-07-21
_journal_date_accepted     2010-09-08
_journal_name_full     'Acta Crystallographica, Section E'
_journal_year     2010
_journal_volume     66
_journal_issue     10
_journal_page_first     m1253
_journal_page_last     m1254
_journal_paper_category     QM
_journal_coeditor_code     BG2362
_publ_contact_author_name     'Prof. Dai-Zhi Kuang'
_publ_contact_author_address
;
      Key Laboratory of Functional Organometallic Materials,
      Hengyang Normal University,
      Department of Chemistry and Materials Science
      Hengyang, Hunan 421008, China
;
_publ_contact_author_email     cmsniu@163.com
_publ_contact_author_fax     '86 734 8484932'
_publ_contact_author_phone     '86 734 8484911'
_publ_section_title
;\
<i>catena</i>-Poly[[[diaquacadmium(II)]-bis[\m-3,5-\
bis(isonicotinamido)benzoato]] tetrahydrate]
;
loop_
    _publ_author_name
    _publ_author_footnote
    _publ_author_address
    'Man-Sheng Chen' ?
;
      Key Laboratory of Functional Organometallic Materials,
      Department of Chemistry and Materials Science
      Hengyang Normal University,
      Hengyang, Hunan 421008, People's Republic of China
;
    'Yi-Fang Deng' ?
;
      Key Laboratory of Functional Organometallic Materials,
      Department of Chemistry and Materials Science
      Hengyang Normal University,
      Hengyang, Hunan 421008, People's Republic of China
;
    'Chun-Hua Zhang' ?
;
      Key Laboratory of Functional Organometallic Materials,
      Department of Chemistry and Materials Science
      Hengyang Normal University,
      Hengyang, Hunan 421008, People's Republic of China
;
    'Dai-Zhi Kuang' ?
;
      Key Laboratory of Functional Organometallic Materials,
      Department of Chemistry and Materials Science
      Hengyang Normal University,
      Hengyang, Hunan 421008, People's Republic of China
;
data_I
_audit_creation_method     SHELXL-97
_chemical_name_systematic
;
<i>catena</i>-Poly[[[diaquacadmium(II)]-bis[\m-3,5-
bis(isonicotinamido)benzoato]] tetrahydrate]
;
_chemical_name_common     ?
_chemical_formula_moiety     'C38 H30 Cd N8 O10, 4(H2 O)'
_chemical_formula_sum     'C38 H38 Cd N8 O14'
_chemical_formula_iupac     '[Cd (C19 H13 N4 O4)2 (H2 O)2], 4H2 O'
_chemical_formula_weight     943.16
_chemical_melting_point     ?
_symmetry_cell_setting     monoclinic
_symmetry_space_group_name_H-M     'C 1 2/c 1'
_symmetry_space_group_name_Hall     '-C 2yc'
loop_
    _symmetry_equiv_pos_as_xyz
    'x, y, z'
    '-x, y, -z+1/2'
    'x+1/2, y+1/2, z'
    '-x+1/2, y+1/2, -z+1/2'
    '-x, -y, -z'
    'x, -y, z-1/2'
    '-x+1/2, -y+1/2, -z'
    'x+1/2, -y+1/2, z-1/2'
_cell_length_a     17.584(3)
_cell_length_b     10.8568(19)
_cell_length_c     21.891(4)
_cell_angle_alpha     90.00
_cell_angle_beta     103.801(2)
_cell_angle_gamma     90.00
_cell_volume     4058.5(12)
_cell_formula_units_Z     4
_cell_measurement_reflns_used     3272
_cell_measurement_theta_min     2.31
_cell_measurement_theta_max     25.32
_cell_measurement_temperature     293(2)
_exptl_crystal_description     block
_exptl_crystal_colour     colorless
_exptl_crystal_size_max     0.20
_exptl_crystal_size_mid     0.16
_exptl_crystal_size_min     0.10
_exptl_crystal_density_diffrn     1.544
_exptl_crystal_density_meas     ?
_exptl_crystal_density_method     'not measured'
_exptl_crystal_F_000     1928
_exptl_absorpt_coefficient_mu     0.616
_exptl_absorpt_correction_type     multi-scan
_exptl_absorpt_process_details     '(SADABS; Bruker, 2000)'
_exptl_absorpt_correction_T_min     0.8867
_exptl_absorpt_correction_T_max     0.9409
_exptl_special_details
;
;
_diffrn_ambient_temperature     293(2)
_diffrn_radiation_type     MoK\a
_diffrn_radiation_wavelength     0.71073
_diffrn_radiation_source     'fine-focus sealed tube'
_diffrn_radiation_monochromator     graphite
_diffrn_measurement_device_type     'Bruker SMART APEX CCD'
_diffrn_measurement_method     'phi and omega scans'
_diffrn_detector_area_resol_mean     ?
_diffrn_reflns_number     10338
_diffrn_reflns_av_R_equivalents     0.0550
_diffrn_reflns_av_sigmaI/netI     0.0576
_diffrn_reflns_theta_min     1.92
_diffrn_reflns_theta_max     25.75
_diffrn_reflns_theta_full     25.75
_diffrn_measured_fraction_theta_max     0.995
_diffrn_measured_fraction_theta_full     0.995
_diffrn_reflns_limit_h_min     -21
_diffrn_reflns_limit_h_max     21
_diffrn_reflns_limit_k_min     -13
_diffrn_reflns_limit_k_max     6
_diffrn_reflns_limit_l_min     -26
_diffrn_reflns_limit_l_max     26
_diffrn_standards_number     ?
_diffrn_standards_interval_count     ?
_diffrn_standards_interval_time     ?
_diffrn_standards_decay_%     ?
_refine_special_details
;
Refinement of <i>F</i>^2^ against ALL reflections. The weighted <i>R</i>-factor
<i>wR</i> and goodness of fit <i>S</i> are based on <i>F</i>^2^, conventional
<i>R</i>-factors <i>R</i> are based on <i>F</i>, with <i>F</i> set to zero for
negative <i>F</i>^2^. The threshold expression of <i>F</i>^2^ >
\s(<i>F</i>^2^) is used only for calculating <i>R</i>-factors(gt) <i>etc</i>.
and is not relevant to the choice of reflections for refinement.
<i>R</i>-factors based on <i>F</i>^2^ are statistically about twice as large
as those based on <i>F</i>, and <i>R</i>- factors based on ALL data will be
even larger.
;
_reflns_number_total     3867
_reflns_number_gt     3391
_reflns_threshold_expression     I>2sigma(I)
_refine_ls_structure_factor_coef     Fsqd
_refine_ls_matrix_type     full
_refine_ls_R_factor_all     0.0552
_refine_ls_R_factor_gt     0.0469
_refine_ls_wR_factor_gt     0.1058
_refine_ls_wR_factor_ref     0.1101
_refine_ls_goodness_of_fit_ref     1.076
_refine_ls_restrained_S_all     1.086
_refine_ls_number_reflns     3867
_refine_ls_number_parameters     300
_refine_ls_number_restraints     13
_refine_ls_hydrogen_treatment     mixed
_refine_ls_weighting_scheme     calc
_refine_ls_weighting_details
         'calc w=1/[\s^2^(Fo^2^)+(0.0527P)^2^+0.0000P] where P=(Fo^2^+2Fc^2^)/3'
_atom_sites_solution_hydrogens     geom
_atom_sites_solution_primary     direct
_atom_sites_solution_secondary     difmap
_refine_ls_shift/su_max     0.022
_refine_ls_shift/su_mean     0.001
_refine_diff_density_max     0.796
_refine_diff_density_min     -0.480
_refine_ls_extinction_method     none
_refine_ls_extinction_coef     ?
loop_
    _atom_type_symbol
    _atom_type_description
    _atom_type_scat_dispersion_real
    _atom_type_scat_dispersion_imag
    _atom_type_scat_source
    'C' 'C' 0.0033 0.0016
                         'International Tables Vol C Tables 4.2.6.8 and 6.1.1.4'
    'H' 'H' 0.0000 0.0000
                         'International Tables Vol C Tables 4.2.6.8 and 6.1.1.4'
    'Cd' 'Cd' -0.8075 1.2024
                         'International Tables Vol C Tables 4.2.6.8 and 6.1.1.4'
    'N' 'N' 0.0061 0.0033
                         'International Tables Vol C Tables 4.2.6.8 and 6.1.1.4'
    'O' 'O' 0.0106 0.0060
                         'International Tables Vol C Tables 4.2.6.8 and 6.1.1.4'
_computing_data_collection     'SMART (Bruker, 2000)'
_computing_cell_refinement     'SAINT (Bruker, 2000)'
_computing_data_reduction     'SAINT (Bruker, 2000)'
_computing_structure_solution     'SHELXTL (Sheldrick, 2008)'
_computing_structure_refinement     'SHELXTL (Sheldrick, 2008)'
_computing_molecular_graphics     'SHELXTL (Sheldrick, 2008)'
_computing_publication_material     'SHELXTL (Sheldrick, 2008)'
loop_
    _atom_site_type_symbol
    _atom_site_label
    _atom_site_fract_x
    _atom_site_fract_y
    _atom_site_fract_z
    _atom_site_U_iso_or_equiv
    _atom_site_adp_type
    _atom_site_calc_flag
    _atom_site_refinement_flags
    _atom_site_occupancy
    _atom_site_disorder_assembly
    _atom_site_disorder_group
    Cd Cd1 0.0000 0.74023(3) -0.2500 0.03203(14) Uani d SU 1 . .
    C C1 0.1391(2) 0.6471(3) -0.14433(15) 0.0341(8) Uani d . 1 . .
    C C2 0.16577(18) 0.6286(3) -0.07425(14) 0.0304(7) Uani d . 1 . .
    C C3 0.21138(19) 0.5274(3) -0.04962(15) 0.0340(8) Uani d . 1 . .
    H H3A 0.2266 0.4705 -0.0762 0.041 Uiso calc R 1 . .
    C C4 0.23363(19) 0.5125(3) 0.01481(16) 0.0334(8) Uani d . 1 . .
    C C5 0.2124(2) 0.5954(3) 0.05570(15) 0.0360(8) Uani d . 1 . .
    H H5 0.2276 0.5832 0.0990 0.043 Uiso calc R 1 . .
    C C6 0.16780(19) 0.6977(3) 0.03069(15) 0.0312(7) Uani d . 1 . .
    C C7 0.14483(19) 0.7127(3) -0.03395(15) 0.0316(7) Uani d . 1 . .
    H H7 0.1147 0.7807 -0.0505 0.038 Uiso calc R 1 . .
    C C8 0.3530(2) 0.3931(3) 0.03346(16) 0.0390(8) Uani d . 1 . .
    C C9 0.3967(2) 0.2847(3) 0.06802(18) 0.0406(9) Uani d . 1 . .
    C C10 0.4431(2) 0.2140(4) 0.0395(2) 0.0550(11) Uani d . 1 . .
    H H10 0.4453 0.2292 -0.0018 0.066 Uiso calc R 1 . .
    C C11 0.4868(3) 0.1191(4) 0.0739(2) 0.0638(13) Uani d . 1 . .
    H H11 0.5172 0.0701 0.0541 0.077 Uiso calc R 1 . .
    C C12 0.4417(3) 0.1640(4) 0.1594(2) 0.0609(12) Uani d . 1 . .
    H H12 0.4406 0.1472 0.2008 0.073 Uiso calc R 1 . .
    C C13 0.3957(3) 0.2595(3) 0.1292(2) 0.0532(11) Uani d . 1 . .
    H H13 0.3648 0.3054 0.1499 0.064 Uiso calc R 1 . .
    C C14 0.1521(2) 0.7883(3) 0.13085(16) 0.0372(8) Uani d . 1 . .
    C C15 0.1209(2) 0.9006(3) 0.15632(15) 0.0352(8) Uani d . 1 . .
    C C16 0.1481(3) 0.9300(4) 0.21868(17) 0.0524(11) Uani d . 1 . .
    H H16 0.1864 0.8819 0.2446 0.063 Uiso calc R 1 . .
    C C17 0.1180(3) 1.0315(4) 0.24232(18) 0.0534(11) Uani d . 1 . .
    H H17 0.1380 1.0517 0.2844 0.064 Uiso calc R 1 . .
    C C18 0.0367(2) 1.0727(4) 0.14846(17) 0.0487(10) Uani d . 1 . .
    H H18 -0.0018 1.1220 0.1236 0.058 Uiso calc R 1 . .
    C C19 0.0636(2) 0.9741(3) 0.12058(17) 0.0460(9) Uani d . 1 . .
    H H19 0.0433 0.9572 0.0782 0.055 Uiso calc R 1 . .
    N N1 0.4871(2) 0.0953(3) 0.13331(19) 0.0625(10) Uani d . 1 . .
    N N2 0.06210(18) 1.1019(3) 0.20837(13) 0.0398(7) Uani d . 1 . .
    N N3 0.28104(17) 0.4100(3) 0.04134(13) 0.0402(7) Uani d . 1 . .
    H H3 0.2624 0.3573 0.0632 0.048 Uiso calc R 1 . .
    N N4 0.14702(16) 0.7905(3) 0.06830(12) 0.0353(7) Uani d . 1 . .
    H H4 0.1288 0.8572 0.0491 0.042 Uiso calc R 1 . .
    O O1 0.09323(16) 0.7351(2) -0.16214(11) 0.0429(6) Uani d . 1 . .
    O O2 0.16316(16) 0.5753(2) -0.17948(11) 0.0505(7) Uani d . 1 . .
    O O3 0.38414(17) 0.4597(2) 0.00154(13) 0.0585(8) Uani d . 1 . .
    O O4 0.17829(19) 0.7016(2) 0.16454(12) 0.0571(8) Uani d . 1 . .
    O O5 0.07154(19) 0.6011(3) -0.29733(14) 0.0501(7) Uani d DU 1 . .
    O O6 0.1941(3) 0.3124(5) 0.1269(2) 0.1053(14) Uani d DU 1 . .
    O O7 0.2760(3) 0.1472(3) 0.20727(17) 0.0782(11) Uani d D 1 . .
    H H5A 0.050(2) 0.539(3) -0.3152(17) 0.055(13) Uiso d D 1 . .
    H H7B 0.299(3) 0.154(6) 0.2454(12) 0.12(2) Uiso d D 1 . .
    H H7A 0.283(3) 0.073(2) 0.198(2) 0.11(2) Uiso d D 1 . .
    H H5B 0.109(2) 0.575(4) -0.2698(18) 0.088(19) Uiso d D 1 . .
    H H6B 0.150(2) 0.325(7) 0.135(3) 0.16(3) Uiso d D 1 . .
    H H6A 0.207(4) 0.243(3) 0.143(3) 0.112(6) Uiso d DU 1 . .
loop_
    _atom_site_aniso_label
    _atom_site_aniso_U_11
    _atom_site_aniso_U_22
    _atom_site_aniso_U_33
    _atom_site_aniso_U_12
    _atom_site_aniso_U_13
    _atom_site_aniso_U_23
    Cd1 0.0418(2) 0.0269(2) 0.0257(2) 0.000 0.00478(15) 0.000
    C1 0.0364(19) 0.0347(19) 0.0303(18) -0.0015(16) 0.0064(15) -0.0028(15)
    C2 0.0296(17) 0.0320(17) 0.0274(17) 0.0024(14) 0.0027(14) 0.0007(13)
    C3 0.038(2) 0.0279(18) 0.0353(19) 0.0029(15) 0.0069(16) -0.0035(14)
    C4 0.0333(19) 0.0292(18) 0.0377(19) 0.0076(14) 0.0082(15) 0.0049(14)
    C5 0.043(2) 0.0360(19) 0.0276(18) 0.0080(16) 0.0061(15) 0.0047(14)
    C6 0.0327(18) 0.0293(17) 0.0324(18) 0.0043(14) 0.0095(15) 0.0024(14)
    C7 0.0304(18) 0.0292(17) 0.0348(18) 0.0057(14) 0.0069(15) 0.0022(14)
    C8 0.045(2) 0.0354(19) 0.035(2) 0.0108(17) 0.0064(17) 0.0046(15)
    C9 0.040(2) 0.0330(19) 0.047(2) 0.0070(16) 0.0064(17) 0.0066(16)
    C10 0.055(3) 0.049(2) 0.062(3) 0.016(2) 0.015(2) 0.010(2)
    C11 0.053(3) 0.045(2) 0.095(4) 0.016(2) 0.020(3) 0.013(2)
    C12 0.054(3) 0.063(3) 0.060(3) 0.001(2) 0.003(2) 0.024(2)
    C13 0.053(2) 0.052(3) 0.053(3) 0.013(2) 0.010(2) 0.0152(19)
    C14 0.041(2) 0.0374(19) 0.0326(19) 0.0035(16) 0.0077(16) -0.0008(15)
    C15 0.043(2) 0.0338(18) 0.0314(18) 0.0054(16) 0.0139(16) 0.0018(14)
    C16 0.066(3) 0.049(2) 0.038(2) 0.023(2) 0.0029(19) -0.0039(18)
    C17 0.071(3) 0.054(3) 0.030(2) 0.014(2) 0.0031(19) -0.0071(18)
    C18 0.056(2) 0.053(2) 0.037(2) 0.023(2) 0.0090(18) 0.0032(18)
    C19 0.054(2) 0.053(2) 0.0300(19) 0.014(2) 0.0076(17) -0.0028(17)
    N1 0.044(2) 0.050(2) 0.090(3) 0.0065(17) 0.006(2) 0.027(2)
    N2 0.0495(19) 0.0383(17) 0.0319(16) 0.0079(14) 0.0104(14) 0.0013(13)
    N3 0.0494(19) 0.0319(16) 0.0403(18) 0.0120(14) 0.0127(15) 0.0111(12)
    N4 0.0453(18) 0.0305(15) 0.0307(16) 0.0105(13) 0.0104(14) 0.0038(12)
    O1 0.0536(16) 0.0396(14) 0.0300(13) 0.0159(12) -0.0009(11) -0.0014(10)
    O2 0.0682(19) 0.0500(16) 0.0320(14) 0.0208(14) 0.0094(13) -0.0039(12)
    O3 0.0618(18) 0.0565(18) 0.0640(18) 0.0204(15) 0.0286(15) 0.0286(15)
    O4 0.094(2) 0.0429(15) 0.0350(15) 0.0257(16) 0.0179(15) 0.0076(12)
    O5 0.0571(19) 0.0382(16) 0.0509(18) 0.0037(13) 0.0048(14) -0.0158(13)
    O6 0.105(3) 0.114(3) 0.112(3) 0.032(3) 0.057(3) 0.061(3)
    O7 0.124(3) 0.058(2) 0.053(2) 0.027(2) 0.021(2) -0.0028(17)
_geom_special_details
;
All e.s.d.'s (except the e.s.d. in the dihedral angle between two l.s. planes)
are estimated using the full covariance matrix. The cell e.s.d.'s are taken
into account individually in the estimation of e.s.d.'s in distances, angles
and torsion angles; correlations between e.s.d.'s in cell parameters are only
used when they are defined by crystal symmetry. An approximate (isotropic)
treatment of cell e.s.d.'s is used for estimating e.s.d.'s involving l.s.
planes.
;
loop_
    _geom_bond_atom_site_label_1
    _geom_bond_atom_site_label_2
    _geom_bond_site_symmetry_2
    _geom_bond_distance
    _geom_bond_publ_flag
    Cd1 O1 . 2.210(2) ?
    Cd1 O1 2_554 2.210(2) ?
    Cd1 N2 5_575 2.331(3) ?
    Cd1 N2 6_575 2.331(3) ?
    Cd1 O5 2_554 2.358(3) ?
    Cd1 O5 . 2.358(3) ?
    C1 O2 . 1.239(4) ?
    C1 O1 . 1.252(4) ?
    C1 C2 . 1.507(4) ?
    C2 C7 . 1.379(4) ?
    C2 C3 . 1.391(4) ?
    C3 C4 . 1.380(4) ?
    C3 H3A . 0.9300 ?
    C4 C5 . 1.382(4) ?
    C4 N3 . 1.428(4) ?
    C5 C6 . 1.394(4) ?
    C5 H5 . 0.9300 ?
    C6 C7 . 1.386(4) ?
    C6 N4 . 1.404(4) ?
    C7 H7 . 0.9300 ?
    C8 O3 . 1.222(4) ?
    C8 N3 . 1.330(4) ?
    C8 C9 . 1.507(5) ?
    C9 C13 . 1.372(6) ?
    C9 C10 . 1.373(6) ?
    C10 C11 . 1.394(5) ?
    C10 H10 . 0.9300 ?
    C11 N1 . 1.325(5) ?
    C11 H11 . 0.9300 ?
    C12 N1 . 1.318(5) ?
    C12 C13 . 1.382(5) ?
    C12 H12 . 0.9300 ?
    C13 H13 . 0.9300 ?
    C14 O4 . 1.217(4) ?
    C14 N4 . 1.351(4) ?
    C14 C15 . 1.498(5) ?
    C15 C16 . 1.372(5) ?
    C15 C19 . 1.374(5) ?
    C16 C17 . 1.376(5) ?
    C16 H16 . 0.9300 ?
    C17 N2 . 1.325(5) ?
    C17 H17 . 0.9300 ?
    C18 N2 . 1.319(4) ?
    C18 C19 . 1.371(5) ?
    C18 H18 . 0.9300 ?
    C19 H19 . 0.9300 ?
    N2 Cd1 5_575 2.331(3) ?
    N3 H3 . 0.8600 ?
    N4 H4 . 0.8600 ?
    O5 H5A . 0.829(19) ?
    O5 H5B . 0.83(3) ?
    O6 H6B . 0.84(2) ?
    O6 H6A . 0.83(2) ?
    O7 H7B . 0.84(2) ?
    O7 H7A . 0.85(2) ?
loop_
    _geom_angle_atom_site_label_1
    _geom_angle_atom_site_label_2
    _geom_angle_atom_site_label_3
    _geom_angle_site_symmetry_1
    _geom_angle_site_symmetry_3
    _geom_angle
    _geom_angle_publ_flag
    O1 Cd1 O1 . 2_554 177.13(12) ?
    O1 Cd1 N2 . 5_575 89.86(9) ?
    O1 Cd1 N2 2_554 5_575 92.25(10) ?
    O1 Cd1 N2 . 6_575 92.25(10) ?
    O1 Cd1 N2 2_554 6_575 89.86(9) ?
    N2 Cd1 N2 5_575 6_575 85.36(15) ?
    O1 Cd1 O5 . 2_554 87.95(10) ?
    O1 Cd1 O5 2_554 2_554 90.21(10) ?
    N2 Cd1 O5 5_575 2_554 87.17(11) ?
    N2 Cd1 O5 6_575 2_554 172.53(10) ?
    O1 Cd1 O5 . . 90.21(10) ?
    O1 Cd1 O5 2_554 . 87.95(10) ?
    N2 Cd1 O5 5_575 . 172.53(10) ?
    N2 Cd1 O5 6_575 . 87.17(11) ?
    O5 Cd1 O5 2_554 . 100.30(15) ?
    O2 C1 O1 . . 125.3(3) ?
    O2 C1 C2 . . 118.7(3) ?
    O1 C1 C2 . . 116.1(3) ?
    C7 C2 C3 . . 119.5(3) ?
    C7 C2 C1 . . 119.8(3) ?
    C3 C2 C1 . . 120.7(3) ?
    C4 C3 C2 . . 119.0(3) ?
    C4 C3 H3A . . 120.5 ?
    C2 C3 H3A . . 120.5 ?
    C3 C4 C5 . . 122.1(3) ?
    C3 C4 N3 . . 120.2(3) ?
    C5 C4 N3 . . 117.7(3) ?
    C4 C5 C6 . . 118.5(3) ?
    C4 C5 H5 . . 120.7 ?
    C6 C5 H5 . . 120.7 ?
    C7 C6 C5 . . 119.6(3) ?
    C7 C6 N4 . . 117.5(3) ?
    C5 C6 N4 . . 122.9(3) ?
    C2 C7 C6 . . 121.2(3) ?
    C2 C7 H7 . . 119.4 ?
    C6 C7 H7 . . 119.4 ?
    O3 C8 N3 . . 124.2(3) ?
    O3 C8 C9 . . 120.3(3) ?
    N3 C8 C9 . . 115.5(3) ?
    C13 C9 C10 . . 118.7(3) ?
    C13 C9 C8 . . 121.5(3) ?
    C10 C9 C8 . . 119.7(4) ?
    C9 C10 C11 . . 118.6(4) ?
    C9 C10 H10 . . 120.7 ?
    C11 C10 H10 . . 120.7 ?
    N1 C11 C10 . . 123.1(4) ?
    N1 C11 H11 . . 118.5 ?
    C10 C11 H11 . . 118.5 ?
    N1 C12 C13 . . 124.4(4) ?
    N1 C12 H12 . . 117.8 ?
    C13 C12 H12 . . 117.8 ?
    C9 C13 C12 . . 118.2(4) ?
    C9 C13 H13 . . 120.9 ?
    C12 C13 H13 . . 120.9 ?
    O4 C14 N4 . . 123.5(3) ?
    O4 C14 C15 . . 121.6(3) ?
    N4 C14 C15 . . 114.9(3) ?
    C16 C15 C19 . . 117.8(3) ?
    C16 C15 C14 . . 119.2(3) ?
    C19 C15 C14 . . 123.0(3) ?
    C15 C16 C17 . . 119.1(4) ?
    C15 C16 H16 . . 120.5 ?
    C17 C16 H16 . . 120.5 ?
    N2 C17 C16 . . 123.5(4) ?
    N2 C17 H17 . . 118.2 ?
    C16 C17 H17 . . 118.2 ?
    N2 C18 C19 . . 124.0(3) ?
    N2 C18 H18 . . 118.0 ?
    C19 C18 H18 . . 118.0 ?
    C15 C19 C18 . . 118.9(3) ?
    C15 C19 H19 . . 120.5 ?
    C18 C19 H19 . . 120.5 ?
    C12 N1 C11 . . 117.0(4) ?
    C18 N2 C17 . . 116.7(3) ?
    C18 N2 Cd1 . 5_575 119.1(2) ?
    C17 N2 Cd1 . 5_575 124.0(2) ?
    C8 N3 C4 . . 122.4(3) ?
    C8 N3 H3 . . 118.8 ?
    C4 N3 H3 . . 118.8 ?
    C14 N4 C6 . . 128.2(3) ?
    C14 N4 H4 . . 115.9 ?
    C6 N4 H4 . . 115.9 ?
    C1 O1 Cd1 . . 125.4(2) ?
    Cd1 O5 H5A . . 120(3) ?
    Cd1 O5 H5B . . 109(3) ?
    H5A O5 H5B . . 105(4) ?
    H6B O6 H6A . . 104(6) ?
    H7B O7 H7A . . 104(5) ?
loop_
    _geom_torsion_atom_site_label_1
    _geom_torsion_atom_site_label_2
    _geom_torsion_atom_site_label_3
    _geom_torsion_atom_site_label_4
    _geom_torsion_site_symmetry_1
    _geom_torsion_site_symmetry_2
    _geom_torsion_site_symmetry_3
    _geom_torsion_site_symmetry_4
    _geom_torsion
    _geom_torsion_publ_flag
    O2 C1 C2 C7 . . . . 175.0(3) ?
    O1 C1 C2 C7 . . . . -5.5(5) ?
    O2 C1 C2 C3 . . . . -5.1(5) ?
    O1 C1 C2 C3 . . . . 174.5(3) ?
    C7 C2 C3 C4 . . . . 1.0(5) ?
    C1 C2 C3 C4 . . . . -179.0(3) ?
    C2 C3 C4 C5 . . . . -0.4(5) ?
    C2 C3 C4 N3 . . . . -179.4(3) ?
    C3 C4 C5 C6 . . . . -0.7(5) ?
    N3 C4 C5 C6 . . . . 178.4(3) ?
    C4 C5 C6 C7 . . . . 1.1(5) ?
    C4 C5 C6 N4 . . . . -176.4(3) ?
    C3 C2 C7 C6 . . . . -0.6(5) ?
    C1 C2 C7 C6 . . . . 179.4(3) ?
    C5 C6 C7 C2 . . . . -0.5(5) ?
    N4 C6 C7 C2 . . . . 177.1(3) ?
    O3 C8 C9 C13 . . . . 135.5(4) ?
    N3 C8 C9 C13 . . . . -43.5(5) ?
    O3 C8 C9 C10 . . . . -40.0(5) ?
    N3 C8 C9 C10 . . . . 141.0(4) ?
    C13 C9 C10 C11 . . . . 0.4(6) ?
    C8 C9 C10 C11 . . . . 176.0(4) ?
    C9 C10 C11 N1 . . . . -1.5(7) ?
    C10 C9 C13 C12 . . . . 0.2(6) ?
    C8 C9 C13 C12 . . . . -175.3(4) ?
    N1 C12 C13 C9 . . . . 0.2(7) ?
    O4 C14 C15 C16 . . . . 25.7(6) ?
    N4 C14 C15 C16 . . . . -155.7(3) ?
    O4 C14 C15 C19 . . . . -151.8(4) ?
    N4 C14 C15 C19 . . . . 26.8(5) ?
    C19 C15 C16 C17 . . . . -0.9(6) ?
    C14 C15 C16 C17 . . . . -178.5(4) ?
    C15 C16 C17 N2 . . . . 1.8(7) ?
    C16 C15 C19 C18 . . . . 0.3(6) ?
    C14 C15 C19 C18 . . . . 177.8(4) ?
    N2 C18 C19 C15 . . . . -0.5(6) ?
    C13 C12 N1 C11 . . . . -1.2(7) ?
    C10 C11 N1 C12 . . . . 1.9(7) ?
    C19 C18 N2 C17 . . . . 1.3(6) ?
    C19 C18 N2 Cd1 . . . 5_575 -173.3(3) ?
    C16 C17 N2 C18 . . . . -1.9(6) ?
    C16 C17 N2 Cd1 . . . 5_575 172.4(3) ?
    O3 C8 N3 C4 . . . . -2.7(6) ?
    C9 C8 N3 C4 . . . . 176.3(3) ?
    C3 C4 N3 C8 . . . . 62.3(5) ?
    C5 C4 N3 C8 . . . . -116.8(4) ?
    O4 C14 N4 C6 . . . . 1.7(6) ?
    C15 C14 N4 C6 . . . . -176.9(3) ?
    C7 C6 N4 C14 . . . . 169.1(3) ?
    C5 C6 N4 C14 . . . . -13.4(6) ?
    O2 C1 O1 Cd1 . . . . 31.5(5) ?
    C2 C1 O1 Cd1 . . . . -148.0(2) ?
    N2 Cd1 O1 C1 5_575 . . . 160.5(3) ?
    N2 Cd1 O1 C1 6_575 . . . -114.2(3) ?
    O5 Cd1 O1 C1 2_554 . . . 73.3(3) ?
    O5 Cd1 O1 C1 . . . . -27.0(3) ?
loop_
    _geom_hbond_atom_site_label_D
    _geom_hbond_atom_site_label_H
    _geom_hbond_atom_site_label_A
    _geom_hbond_site_symmetry_A
    _geom_hbond_distance_DH
    _geom_hbond_distance_HA
    _geom_hbond_distance_DA
    _geom_hbond_angle_DHA
    N3 H3 O6 . 0.86 2.10 2.885(5) 151.4
    N4 H4 O3 7_565 0.86 2.26 3.096(4) 164.2
    O5 H5B O2 . 0.83(3) 1.98(3) 2.710(4) 145(4)
    O5 H5A N1 8_455 0.83(2) 2.00(2) 2.825(4) 172(4)
    O6 H6B O5 6_566 0.84(2) 2.40(4) 3.163(6) 151(6)
    O6 H6A O7 . 0.82(3) 1.92(4) 2.681(6) 148(5)
    O7 H7A O2 7 0.85(2) 1.96(3) 2.767(4) 162(5)
    O7 H7B O4 4_545 0.84(2) 1.99(3) 2.791(4) 159(6)
