# Supplementary material for: catena-Poly[[[diaqua­cadmium(II)]-bis­[μ-3,5-bis­(isonicotinamido)benzoato]] tetra­hydrate]
Source: Acta Crystallogr Sect E Struct Rep Online. 2010 Sep 11;66(Pt 10):m1253–4. doi: 10.1107/S1600536810036147 (PMC2983169; doi:10.1107/S1600536810036147)
Supplement: Supplementary file 2 [file e-66-m1253-Isup2.hkl]

# 
# h,k,l, Fc-squared, Fo-squared, sigma(Fo-squared) and status flag 
# 
data_I
_shelx_title ' a in                   C2/c' 
_shelx_refln_list_code          4 
_shelx_F_calc_maximum      555.83 
_exptl_crystal_F_000      1928.00 
_reflns_d_resolution_high  0.8180 
 
loop_ 
 _symmetry_equiv_pos_as_xyz 
 'x, y, z' 
 '-x, y, -z+1/2' 
 'x+1/2, y+1/2, z' 
 '-x+1/2, y+1/2, -z+1/2' 
 '-x, -y, -z' 
 'x, -y, z-1/2' 
 '-x+1/2, -y+1/2, -z' 
 'x+1/2, -y+1/2, z-1/2' 
 
_cell_length_a    17.5840 
_cell_length_b    10.8568 
_cell_length_c    21.8910 
_cell_angle_alpha  90.000 
_cell_angle_beta  103.801 
_cell_angle_gamma  90.000 
 
_shelx_F_squared_multiplier     1.000 
 
loop_ 
 _refln_index_h 
 _refln_index_k 
 _refln_index_l 
 _refln_F_squared_calc 
 _refln_F_squared_meas 
 _refln_F_squared_sigma 
 _refln_observed_status 
   2   0   0     6943.43     6596.28    184.41 o 
   4   0   0     5395.97     6072.76    104.34 o 
   6   0   0    38617.74    37820.24   1116.04 o 
   8   0   0    14090.16    13171.71    512.39 o 
  10   0   0     2353.48     1939.98     95.50 o 
  12   0   0     5780.43     5020.89    267.20 o 
  14   0   0    13238.47    12544.54    617.20 o 
  16   0   0      675.18      713.44    194.08 o 
  18   0   0     4858.71     4127.93    412.36 o 
  20   0   0     1408.57     1236.01    288.17 o 
   1   1   0       55.75       62.37     20.97 o 
   3   1   0        6.23       13.92     15.61 o 
   5   1   0    63124.83    69776.65   1273.19 o 
   7   1   0     3721.82     3210.42    114.54 o 
   9   1   0        5.14       50.52     22.76 o 
  11   1   0     2175.07     2211.13    100.91 o 
  13   1   0     3346.86     3145.72    164.83 o 
  15   1   0       34.98        2.74     44.40 o 
  17   1   0        0.10       69.24     66.99 o 
  19   1   0        0.27       54.70     71.48 o 
   0   2   0    49309.54    55373.31    655.37 o 
   2   2   0    23551.54    25840.92    665.05 o 
   4   2   0       98.96      237.37     35.89 o 
   6   2   0    37674.10    37754.91    732.52 o 
   8   2   0     4783.57     4356.19    149.87 o 
  10   2   0     9348.44     8609.25    442.34 o 
  12   2   0    14618.44    14005.32    269.00 o 
  14   2   0     1950.43     2015.29    148.24 o 
  16   2   0     1068.25     1079.48    198.65 o 
  18   2   0      711.81      903.94    172.37 o 
  20   2   0     2514.38     2837.96    248.64 o 
   1   3   0    48090.69    54970.33    449.61 o 
   3   3   0      513.92      632.68     47.48 o 
   5   3   0     2793.21     2961.46    213.19 o 
   7   3   0       31.94       58.66     29.24 o 
   9   3   0      907.92     1208.16     94.89 o 
  11   3   0     1496.67     1377.16    117.47 o 
  13   3   0        3.16        7.22     39.71 o 
  15   3   0      657.72      516.32     98.35 o 
  17   3   0      590.72      746.53    156.49 o 
  19   3   0       20.04      207.89     79.29 o 
   0   4   0     7105.03     7200.59    165.64 o 
   2   4   0    15213.59    16992.94    307.37 o 
   4   4   0      368.00      395.40     42.17 o 
   6   4   0     2216.70     1947.13    123.55 o 
   8   4   0    12549.10    12403.47    402.77 o 
  10   4   0    13393.40    13848.13    425.31 o 
  12   4   0     3757.06     3451.59    172.53 o 
  14   4   0      201.68      256.98     75.76 o 
  16   4   0      792.31      881.15    164.45 o 
  18   4   0      884.92     1072.81    178.44 o 
   1   5   0     1058.50     1029.96     58.06 o 
   3   5   0      975.24     1249.68     65.50 o 
   5   5   0     6057.82     6934.30    158.80 o 
   7   5   0      583.74      722.09     76.21 o 
   9   5   0        2.38       36.48     46.53 o 
  11   5   0      582.16      691.41     95.36 o 
  13   5   0       28.83      104.05     53.10 o 
  15   5   0      395.04      362.98     92.29 o 
  17   5   0      428.96      502.52    131.54 o 
  19   5   0        3.48      142.61     68.47 o 
   0   6   0    50533.53    55849.43   1705.90 o 
   2   6   0    28595.46    29763.10    409.26 o 
   4   6   0     3484.54     3765.75    119.16 o 
   6   6   0     8471.62     8475.37    379.23 o 
   8   6   0     8244.09     8133.77    206.69 o 
  10   6   0     5645.56     5477.69    227.90 o 
  12   6   0     2337.85     2149.53    149.24 o 
  14   6   0     2389.88     2326.41    169.75 o 
  16   6   0      485.84      480.44    133.29 o 
  18   6   0      729.08      766.78    143.74 o 
   1   7   0      535.63      512.51     67.95 o 
   3   7   0     4225.59     4289.59    162.31 o 
   5   7   0     1742.08     1669.67    119.79 o 
   7   7   0      176.16      134.80     53.19 o 
   9   7   0      152.44      104.56     51.55 o 
  11   7   0     5650.31     5390.71    232.77 o 
  13   7   0      144.40      117.67     78.32 o 
  15   7   0      452.63      425.37    126.21 o 
  17   7   0      355.99      448.92    162.90 o 
   0   8   0     5953.93     6016.09    398.92 o 
   2   8   0     8917.20     8078.20    330.45 o 
   4   8   0     9054.86     8024.62    333.39 o 
   6   8   0       97.46       75.91     56.45 o 
   8   8   0     6604.10     6625.96    319.90 o 
  10   8   0     5582.75     5425.58    354.84 o 
  12   8   0     2567.08     2492.12    236.45 o 
  14   8   0     1333.70     1522.66    202.63 o 
   1   9   0     2331.07     2081.97    193.27 o 
   3   9   0     4021.78     4094.19    285.75 o 
   5   9   0     3813.49     3320.02    399.19 o 
   7   9   0      500.31      621.66    132.66 o 
   9   9   0      896.74      877.22    191.13 o 
  11   9   0     1436.77     1296.89    188.86 o 
  13   9   0      500.87      423.07    117.98 o 
  15   9   0      137.67       77.42     95.70 o 
   0  10   0      254.48      323.12    139.78 o 
   2  10   0     3722.38     3613.79    255.60 o 
   4  10   0     2401.47     2356.62    232.98 o 
   6  10   0      890.19      977.69    169.74 o 
   8  10   0     3541.20     3370.80    255.46 o 
  10  10   0     2520.83     2429.65    251.98 o 
  12  10   0      307.24      366.73    118.28 o 
   1  11   0     1081.09     1168.70    187.64 o 
   3  11   0     1062.78     1081.16    182.63 o 
   5  11   0      906.75     1055.74    181.20 o 
   7  11   0      673.21      773.23    153.77 o 
   9  11   0      435.97      441.81    119.19 o 
  11  11   0       97.24      145.97     73.03 o 
   0  12   0      200.87      322.58    152.69 o 
   2  12   0     1347.02     1214.40    198.39 o 
   4  12   0     3396.81     2957.34    250.99 o 
   6  12   0       37.36      112.88     68.52 o 
   8  12   0      619.10      786.20    215.05 o 
   1  13   0     1036.81     1076.75    190.40 o 
   3  13   0      601.81      512.34    116.06 o 
 -19   1   1      138.91      299.67    100.51 o 
 -17   1   1      824.61      778.59    156.28 o 
 -15   1   1     7379.85     6174.84    766.37 o 
 -13   1   1     5753.58     5066.81    219.90 o 
 -11   1   1     2818.03     2690.30    109.76 o 
  -9   1   1    13829.31    12198.14    175.22 o 
  -7   1   1    15714.81    14866.66    314.20 o 
  -5   1   1    18586.37    22364.13    413.17 o 
  -3   1   1    29894.89    30807.23    394.25 o 
  -1   1   1    49874.17    57409.64   2545.15 o 
   1   1   1     4125.50     4539.42     72.75 o 
   3   1   1    65367.73    68819.75   1654.67 o 
   5   1   1    86461.00    90113.30   2975.93 o 
   7   1   1     3395.67     2775.93     76.87 o 
   9   1   1     1713.32     1447.01     64.16 o 
  11   1   1    25068.96    24065.60    592.56 o 
  13   1   1     4245.27     4215.57    189.31 o 
  15   1   1     1227.54     1137.81    172.15 o 
  17   1   1     1531.07     1439.11    201.38 o 
  19   1   1      925.74      859.71    161.38 o 
 -20   2   1       14.11       65.86     69.11 o 
 -18   2   1      725.64      691.47    153.06 o 
 -16   2   1      447.71      465.94     98.04 o 
 -14   2   1     1348.20     1314.16    132.22 o 
 -12   2   1        8.40       12.55     32.69 o 
 -10   2   1       13.77       48.48     33.55 o 
  -8   2   1      158.57      161.42     40.06 o 
  -6   2   1     1096.27     1067.46     69.18 o 
  -4   2   1   118379.28   136000.05   3159.62 o 
  -2   2   1     2272.90     2365.69     66.51 o 
   0   2   1     3533.45     4041.06    159.24 o 
   2   2   1    31783.17    39252.35    449.23 o 
   4   2   1     2473.61     2475.26     86.05 o 
   6   2   1     5272.04     5320.97    145.66 o 
   8   2   1     1021.52     1178.41     82.60 o 
  10   2   1      276.53      361.58     53.28 o 
  12   2   1     1979.10     2055.95    110.73 o 
  14   2   1        4.35        0.00     42.33 o 
  16   2   1       55.82       79.80     71.24 o 
  18   2   1      220.55      299.73     96.73 o 
  20   2   1       17.76      108.54     72.85 o 
 -19   3   1      347.21      702.63    140.54 o 
 -17   3   1     2114.95     2225.22    234.52 o 
 -15   3   1     7674.53     7077.42    428.18 o 
 -13   3   1     4650.39     4508.43    201.71 o 
 -11   3   1     5689.42     5534.77    204.07 o 
  -9   3   1    59988.28    63232.25   1322.24 o 
  -7   3   1    20176.72    19415.77    332.33 o 
  -5   3   1    21402.47    21723.60    501.61 o 
  -3   3   1    51117.62    59829.62    521.99 o 
  -1   3   1    15494.39    16256.21    410.62 o 
   1   3   1     1800.26     1606.72     51.79 o 
   3   3   1    21747.37    23650.92    231.13 o 
   5   3   1    42305.89    44894.80    426.40 o 
   7   3   1    12708.17    12856.75    250.55 o 
   9   3   1    17585.46    17886.33    380.95 o 
  11   3   1     8244.62     7985.08    242.55 o 
  13   3   1     3528.84     3529.00    179.07 o 
  15   3   1      612.87      643.04    136.51 o 
  17   3   1      318.52      365.68    112.13 o 
  19   3   1      946.30     1047.32    174.90 o 
 -20   4   1       60.55       93.01    122.04 o 
 -18   4   1       29.11       61.40     70.34 o 
 -16   4   1        1.22       84.23     60.43 o 
 -14   4   1      753.36      709.33    108.55 o 
 -12   4   1     1133.43     1256.26    121.16 o 
 -10   4   1       19.35       30.81     33.62 o 
  -8   4   1     9889.77     9682.15    236.80 o 
  -6   4   1      939.25     1225.13     78.61 o 
  -4   4   1     7260.82     7621.89    165.45 o 
  -2   4   1     1141.60     1223.23     60.30 o 
   0   4   1      186.10      147.68     23.97 o 
   2   4   1    16156.16    18532.19    205.08 o 
   4   4   1        1.42       52.38     21.86 o 
   6   4   1     5504.11     6181.20    170.66 o 
   8   4   1     2219.30     1897.73    108.18 o 
  10   4   1     6174.86     6088.47    226.15 o 
  12   4   1      745.27      799.85    103.71 o 
  14   4   1       75.53       68.16     56.61 o 
  16   4   1       27.33       16.42     67.46 o 
  18   4   1      235.96      301.38    102.96 o 
 -19   5   1      429.06      717.74    181.72 o 
 -17   5   1     2038.79     2252.39    241.59 o 
 -15   5   1     2885.43     2839.18    186.46 o 
 -13   5   1     1599.69     1722.55    149.37 o 
 -11   5   1     2225.79     2300.86    174.05 o 
  -9   5   1     7189.72     7449.65    226.94 o 
  -7   5   1     7577.43     7462.69    204.76 o 
  -5   5   1    20428.04    21509.08    281.00 o 
  -3   5   1     7635.34     8158.31    230.55 o 
  -1   5   1    28563.61    31054.57   1054.49 o 
   1   5   1    17283.29    17523.26    473.60 o 
   3   5   1    29557.87    33163.41    439.11 o 
   5   5   1     6708.58     6254.43    151.19 o 
   7   5   1     2529.52     2527.18    250.27 o 
   9   5   1    10641.99    10664.06    368.98 o 
  11   5   1     8394.70     8278.92    265.97 o 
  13   5   1     3839.48     3907.40    207.04 o 
  15   5   1      167.90      294.79    103.38 o 
  17   5   1      846.66      976.31    166.14 o 
  19   5   1     1114.41     1158.31    186.43 o 
 -18   6   1      344.63      399.86    105.00 o 
 -16   6   1       22.23       55.84     57.30 o 
 -14   6   1     2032.83     1989.90    169.65 o 
 -12   6   1     6453.65     6315.13    300.64 o 
 -10   6   1     2225.81     2121.01    136.97 o 
  -8   6   1       58.31      121.88     45.70 o 
  -6   6   1       34.95       62.69     29.95 o 
  -4   6   1     5051.89     5195.47    139.01 o 
  -2   6   1     5132.49     5111.40    213.75 o 
   0   6   1     6497.40     6777.47    136.29 o 
   2   6   1     1016.22     1062.15     65.48 o 
   4   6   1     2177.60     2338.53    161.25 o 
   6   6   1     1619.38     1422.65     90.64 o 
   8   6   1     5173.07     5064.20    266.32 o 
  10   6   1       11.56       37.67     42.76 o 
  12   6   1      183.82      223.62     84.61 o 
  14   6   1      778.59      976.85    128.84 o 
  16   6   1       34.45       39.54     75.96 o 
  18   6   1       18.24       66.13     79.03 o 
 -17   7   1     1106.11     1187.09    259.68 o 
 -15   7   1      204.00      356.24    110.27 o 
 -13   7   1     4478.24     4169.58    214.16 o 
 -11   7   1     7101.40     6848.21    251.89 o 
  -9   7   1      431.66      505.25     73.90 o 
  -7   7   1       14.40       42.01     33.90 o 
  -5   7   1     1827.64     1882.68     96.80 o 
  -3   7   1    11352.39    11526.95    261.38 o 
  -1   7   1     8421.74     7753.97    206.87 o 
   1   7   1    19601.48    21208.81    607.83 o 
   3   7   1     7407.44     7395.08    214.76 o 
   5   7   1     5881.80     5718.42    403.82 o 
   7   7   1     2484.24     2492.10    145.06 o 
   9   7   1      379.12      404.17     99.32 o 
  11   7   1     1921.95     1960.42    159.82 o 
  13   7   1     3789.82     3710.17    232.92 o 
  15   7   1     2402.26     2550.27    233.69 o 
  17   7   1     1118.16     1594.08    295.16 o 
 -16   8   1        8.92      150.00    103.76 o 
 -14   8   1      530.33      737.55    148.99 o 
 -12   8   1      748.07      445.57    121.38 o 
 -10   8   1      130.20      193.05    116.67 o 
  -8   8   1     1034.41     1000.02    218.01 o 
  -6   8   1     1292.45     1363.57    167.37 o 
  -4   8   1      443.14      510.59    112.13 o 
  -2   8   1     1102.79      995.78    140.89 o 
   0   8   1     6845.22     6569.12    348.38 o 
   2   8   1      322.62      271.99     86.31 o 
   4   8   1        2.56        0.00     46.94 o 
   6   8   1       36.61       36.56     56.25 o 
   8   8   1     4530.63     4295.92    259.06 o 
  10   8   1     1954.02     1930.11    204.73 o 
  12   8   1     1035.88     1063.44    167.79 o 
  14   8   1      193.21      319.89    162.90 o 
 -15   9   1      960.10     1127.36    181.15 o 
 -13   9   1      493.55      640.74    142.56 o 
 -11   9   1     2012.24     2030.61    224.57 o 
  -9   9   1     2810.14     2812.28    228.66 o 
  -7   9   1     6681.20     6856.91    342.11 o 
  -5   9   1     9833.97     9051.14    847.04 o 
  -3   9   1      399.97      332.18    105.22 o 
  -1   9   1     5264.09     4478.18    265.10 o 
   1   9   1     5271.86     5143.27    285.31 o 
   3   9   1     1128.63      776.60    141.82 o 
   5   9   1      119.81      142.37     70.58 o 
   7   9   1     7209.29     6655.98    335.72 o 
   9   9   1     4733.94     4497.24    320.97 o 
  11   9   1     1215.30     1407.99    195.84 o 
  13   9   1     1839.58     1782.65    271.77 o 
 -12  10   1      798.01      751.25    148.23 o 
 -10  10   1      619.28      651.30    142.67 o 
  -8  10   1        4.27       12.38     49.46 o 
  -6  10   1       75.68      145.56     80.38 o 
  -4  10   1      373.85      367.93    111.36 o 
  -2  10   1     4364.19     4022.78    269.94 o 
   0  10   1     2470.97     2496.31    315.32 o 
   2  10   1     1271.45     1083.37    170.57 o 
   4  10   1     1484.62     1755.31    341.13 o 
   6  10   1     1186.72     1209.87    211.29 o 
   8  10   1     1334.14     1387.05    199.40 o 
  10  10   1      540.06      497.80    121.84 o 
  12  10   1      261.81      240.22     87.12 o 
 -11  11   1     1380.79     1311.67    202.83 o 
  -9  11   1      582.53      575.52    132.29 o 
  -7  11   1     1940.01     2089.25    241.74 o 
  -5  11   1     2957.80     3100.94    250.63 o 
  -3  11   1     2424.11     2458.16    250.84 o 
  -1  11   1      582.92      593.84    132.36 o 
   1  11   1     6218.52     6053.61    345.86 o 
   3  11   1      218.46      272.46     96.12 o 
   5  11   1     1350.39     1629.91    215.12 o 
   7  11   1     4340.74     4098.62    290.17 o 
   9  11   1     1146.28     1301.45    194.60 o 
  11  11   1      553.27      749.21    145.75 o 
  -8  12   1     1308.76     1469.26    213.53 o 
  -6  12   1      556.98      762.67    157.29 o 
  -4  12   1     1332.05     1264.12    196.43 o 
  -2  12   1     1148.39      999.86    260.48 o 
   0  12   1     1912.58     1887.70    237.13 o 
   2  12   1     1039.51     1066.43    187.84 o 
   4  12   1       32.88       53.28     63.76 o 
   6  12   1     2709.16     2906.77    262.33 o 
   8  12   1      550.09      483.64    120.63 o 
  -3  13   1      281.32      291.93     96.18 o 
  -1  13   1      567.20      509.98    125.67 o 
   1  13   1     1626.80     1477.75    219.05 o 
   3  13   1      940.18     1149.30    189.49 o 
 -20   0   2      944.52      832.25    220.43 o 
 -18   0   2      212.32      343.55    174.73 o 
 -16   0   2     6584.63     5776.31    447.85 o 
 -14   0   2     9760.95     9404.56    353.18 o 
 -12   0   2    17245.21    16078.76    425.09 o 
 -10   0   2    20733.68    19214.23    656.18 o 
  -8   0   2       93.21      112.64     29.02 o 
  -6   0   2      456.85      327.52     55.09 o 
  -4   0   2    33521.48    34087.41   2803.75 o 
  -2   0   2   107438.86   118751.41   1017.20 o 
   0   0   2     7979.63     6685.05    218.01 o 
   2   0   2    86259.75    92355.77   7887.86 o 
   4   0   2     4699.42     4202.13    201.36 o 
   6   0   2    20996.42    19737.07    665.26 o 
   8   0   2     7585.85     7067.43    174.56 o 
  10   0   2     2683.60     2495.84    112.54 o 
  12   0   2     4570.59     3957.50    324.73 o 
  14   0   2       83.75       90.32     88.17 o 
  16   0   2     5544.31     5024.16    432.79 o 
  18   0   2      954.78     1029.03    247.31 o 
  20   0   2      231.41      374.73    169.89 o 
 -21   1   2      140.21      272.85     90.86 o 
 -19   1   2      104.85      167.52     72.79 o 
 -17   1   2       12.61       43.85     54.18 o 
 -15   1   2      118.58      138.54     66.59 o 
 -13   1   2        0.67       11.76     35.89 o 
 -11   1   2       32.28       40.82     29.15 o 
  -9   1   2     5210.01     5167.67    171.60 o 
  -7   1   2     5146.59     5867.26    214.26 o 
  -5   1   2     2156.08     2701.07    112.28 o 
  -3   1   2    19127.15    20409.27    380.36 o 
  -1   1   2    11742.29    13492.43    177.71 o 
   1   1   2     8173.11     9372.21     93.91 o 
   3   1   2    20704.47    23061.39    754.11 o 
   5   1   2     2318.96     2032.15     73.88 o 
   7   1   2     2961.25     2730.33     98.36 o 
   9   1   2     3592.84     3647.92    150.17 o 
  11   1   2      963.43     1064.60     83.10 o 
  13   1   2       39.83       16.17     40.24 o 
  15   1   2        1.58        0.00     48.73 o 
  17   1   2       49.18      131.77     74.82 o 
  19   1   2       64.15      188.73     83.00 o 
 -20   2   2      270.46      531.29    127.24 o 
 -18   2   2     1431.66     1570.82    237.10 o 
 -16   2   2      779.13      864.41    123.36 o 
 -14   2   2     2080.27     2239.44    151.97 o 
 -12   2   2     3724.54     3460.67    167.81 o 
 -10   2   2    31458.50    30475.75    672.28 o 
  -8   2   2     2523.50     2351.54    112.38 o 
  -6   2   2      962.49      780.69     65.91 o 
  -4   2   2   308949.53   343824.88   9952.12 o 
  -2   2   2    15387.15    15990.16    374.06 o 
   0   2   2    16721.49    18537.51    593.94 o 
   2   2   2       26.62       59.36     17.31 o 
   4   2   2      682.10      572.25     49.39 o 
   6   2   2     7697.43     7632.24    174.46 o 
   8   2   2    38010.89    38652.00    623.52 o 
  10   2   2    20255.55    19973.50    301.34 o 
  12   2   2     2548.47     2537.96    131.07 o 
  14   2   2     4628.83     4258.11    264.18 o 
  16   2   2     3073.64     3060.61    243.40 o 
  18   2   2     1191.92     1099.18    177.73 o 
  20   2   2      471.54      688.38    144.42 o 
 -19   3   2       12.41      162.45     83.67 o 
 -17   3   2       41.54       61.80     58.02 o 
 -15   3   2      341.94      256.70     70.90 o 
 -13   3   2      170.52      155.07     61.06 o 
 -11   3   2     1434.41     1449.49    120.51 o 
  -9   3   2    17896.45    19112.17    416.77 o 
  -7   3   2     2591.05     2548.51    113.69 o 
  -5   3   2     1821.93     1866.65     86.47 o 
  -3   3   2      766.86      830.64     52.76 o 
  -1   3   2      874.91      702.68     50.90 o 
   1   3   2     2528.73     2611.80     88.50 o 
   3   3   2     6016.70     6657.38    121.04 o 
   5   3   2     5098.19     5812.70    148.96 o 
   7   3   2      168.71      360.62     55.41 o 
   9   3   2        2.24       14.65     29.17 o 
  11   3   2      197.06      170.94     46.27 o 
  13   3   2     1334.13     1438.76    143.73 o 
  15   3   2       20.37        0.00     60.78 o 
  17   3   2       19.90      108.66     78.84 o 
  19   3   2        6.86      141.06     75.56 o 
 -20   4   2      563.65      903.59    162.91 o 
 -18   4   2      250.42      389.12    115.65 o 
 -16   4   2      207.40      308.25     83.61 o 
 -14   4   2      615.52      719.91    111.86 o 
 -12   4   2    10753.28     9688.43    286.90 o 
 -10   4   2    13759.02    12491.15    405.64 o 
  -8   4   2      328.87      251.82     52.89 o 
  -6   4   2    20221.05    20281.38    309.38 o 
  -4   4   2    49418.34    55799.93   1589.78 o 
  -2   4   2    19083.03    20568.32    323.41 o 
   0   4   2      342.37      250.99     39.84 o 
   2   4   2    15461.99    15891.13    216.27 o 
   4   4   2     1270.93     1104.34     59.17 o 
   6   4   2    41256.65    43973.88    980.94 o 
   8   4   2    43499.55    45746.00    789.35 o 
  10   4   2    10790.07    10118.60    428.99 o 
  12   4   2     2210.63     2226.73    123.44 o 
  14   4   2     3995.24     3725.35    251.07 o 
  16   4   2     1391.19     1620.62    205.55 o 
  18   4   2     1792.10     1835.09    226.36 o 
 -19   5   2        2.39       94.34     58.18 o 
 -17   5   2       38.11       54.05     61.97 o 
 -15   5   2     2534.03     2133.11    170.89 o 
 -13   5   2     4540.02     3865.82    197.42 o 
 -11   5   2      116.82      119.63     48.32 o 
  -9   5   2      669.69      646.16     84.93 o 
  -7   5   2       74.90      108.14     39.36 o 
  -5   5   2     1898.67     2007.57     97.53 o 
  -3   5   2     4741.79     4691.59    116.11 o 
  -1   5   2      297.68      370.65     36.29 o 
   1   5   2     3457.11     3308.15    108.07 o 
   3   5   2     5287.97     6370.87    136.66 o 
   5   5   2      469.90      730.84     61.10 o 
   7   5   2     6150.81     6044.45    163.97 o 
   9   5   2     1516.94     1399.68    110.06 o 
  11   5   2     5887.06     5460.28    257.90 o 
  13   5   2     1345.00     1429.38    138.73 o 
  15   5   2      113.42       95.23     76.28 o 
  17   5   2       75.29      227.42     87.44 o 
 -18   6   2      861.39     1072.95    167.89 o 
 -16   6   2     1155.97     1260.42    152.75 o 
 -14   6   2     4741.41     4322.68    220.62 o 
 -12   6   2    13768.24    12589.35    343.27 o 
 -10   6   2     1367.76     1645.27    128.40 o 
  -8   6   2     3344.00     3443.03    209.21 o 
  -6   6   2     4023.82     4221.21    137.59 o 
  -4   6   2     2586.06     2500.77     97.53 o 
  -2   6   2    21095.90    20684.27    407.25 o 
   0   6   2    17996.79    20087.42    616.51 o 
   2   6   2    14038.09    14557.38    293.10 o 
   4   6   2     7831.88     7838.44    170.26 o 
   6   6   2     8214.40     8326.17    214.72 o 
   8   6   2     4786.01     4890.53    161.57 o 
  10   6   2     3991.09     3931.95    156.75 o 
  12   6   2     2399.09     2552.11    159.25 o 
  14   6   2       21.39       77.06     73.99 o 
  16   6   2     1943.44     2124.72    336.02 o 
  18   6   2      869.72     1238.70    248.92 o 
 -17   7   2      306.59      336.11    104.73 o 
 -15   7   2      268.51      335.92     90.63 o 
 -13   7   2      447.26      413.69     96.28 o 
 -11   7   2      752.11      901.75    114.41 o 
  -9   7   2     8616.10     8989.91    342.84 o 
  -7   7   2     1323.20     1329.41    121.49 o 
  -5   7   2      589.11      576.89     80.30 o 
  -3   7   2     2774.97     2676.34    132.37 o 
  -1   7   2      547.08      570.45     73.47 o 
   1   7   2     3556.56     3707.49    151.34 o 
   3   7   2       14.45       84.79     39.78 o 
   5   7   2     2202.09     2196.27    129.55 o 
   7   7   2      251.27      340.01     72.48 o 
   9   7   2      210.39      238.21     69.42 o 
  11   7   2     3160.77     3087.49    201.39 o 
  13   7   2      493.89      483.59    113.48 o 
  15   7   2       53.04      120.43    113.44 o 
  17   7   2      311.10      404.84    124.73 o 
 -16   8   2      958.58     1197.84    269.89 o 
 -14   8   2     2445.59     2243.89    236.42 o 
 -12   8   2     2813.11     2743.72    396.50 o 
 -10   8   2     4331.10     4385.18    275.27 o 
  -8   8   2     5492.59     5291.73    292.06 o 
  -6   8   2     1301.69     1345.11    167.14 o 
  -4   8   2     1196.69     1290.99    162.20 o 
  -2   8   2    17315.93    17020.72    480.71 o 
   0   8   2     4924.85     4226.36    241.51 o 
   2   8   2     2187.37     1984.05    167.01 o 
   4   8   2     6521.12     5930.10    285.55 o 
   6   8   2     1785.95     1913.01    189.13 o 
   8   8   2      942.25      897.07    115.06 o 
  10   8   2     3488.62     3389.20    190.38 o 
  12   8   2      454.45      529.85    102.38 o 
  14   8   2      339.67      456.45    161.29 o 
  16   8   2     1476.13     1634.40    280.11 o 
 -15   9   2      411.47      396.57    104.03 o 
 -13   9   2      609.79      575.76    130.38 o 
 -11   9   2     1146.33      965.22    169.13 o 
  -9   9   2     1491.31     1488.35    196.12 o 
  -7   9   2     1890.36     1989.41    267.74 o 
  -5   9   2       89.21       76.14     55.69 o 
  -3   9   2     2239.87     2199.02    212.81 o 
  -1   9   2      705.91      607.82    125.84 o 
   1   9   2     1167.36     1089.28    162.14 o 
   3   9   2      669.27      482.65    118.18 o 
   5   9   2      979.47     1036.26    160.05 o 
   7   9   2     1298.20     1376.74    183.05 o 
   9   9   2      326.76      385.13    116.05 o 
  11   9   2     1805.07     1597.02    201.22 o 
  13   9   2      354.72      632.25    202.69 o 
 -14  10   2      958.86     1115.77    178.53 o 
 -12  10   2      362.09      479.62    118.97 o 
 -10  10   2      273.71      184.77     84.54 o 
  -8  10   2     2802.36     2710.17    232.70 o 
  -6  10   2     2331.45     2011.53    224.86 o 
  -4  10   2     1503.21     1467.88    196.32 o 
  -2  10   2     4277.23     4131.33    297.85 o 
   0  10   2     7514.41     7137.79    444.62 o 
   2  10   2      791.25      950.02    161.43 o 
   4  10   2     4106.39     3971.40    269.83 o 
   6  10   2     4302.57     4392.86    288.65 o 
   8  10   2     3328.91     3019.20    291.13 o 
  10  10   2     1093.19     1299.09    209.14 o 
  12  10   2     1688.20     1746.55    216.73 o 
 -11  11   2       42.09      143.52     70.47 o 
  -9  11   2     1708.61     1527.72    216.31 o 
  -7  11   2      859.73      588.89    133.40 o 
  -5  11   2      191.86      159.25     82.14 o 
  -3  11   2      557.99      536.03    153.76 o 
  -1  11   2     3540.10     3170.27    252.94 o 
   1  11   2      131.85      143.52     87.63 o 
   3  11   2     1531.29     1399.39    200.82 o 
   5  11   2      771.02      903.05    168.96 o 
   7  11   2      383.58      349.51    104.55 o 
   9  11   2     1412.77     1691.85    221.62 o 
  11  11   2      935.20     1103.74    176.97 o 
  -8  12   2     1121.83     1148.91    188.49 o 
  -6  12   2     1712.91     1532.75    218.45 o 
  -4  12   2        2.93      124.50     65.66 o 
  -2  12   2     2860.37     2921.67    286.44 o 
   0  12   2     4018.84     3764.61    450.53 o 
   2  12   2     1246.57     1249.54    197.40 o 
   4  12   2      266.79      380.01    101.09 o 
   6  12   2     2065.04     2317.80    231.38 o 
   8  12   2      497.84      502.60    115.24 o 
  -3  13   2      901.69      840.83    169.70 o 
  -1  13   2     1605.33     1601.85    227.42 o 
   1  13   2      638.02      725.87    147.13 o 
   3  13   2      260.57      286.19     86.61 o 
 -21   1   3      367.88      463.17    105.64 o 
 -19   1   3     1596.93     1892.34    349.46 o 
 -17   1   3     2085.82     2020.76    177.62 o 
 -15   1   3     3063.60     2861.79    173.31 o 
 -13   1   3    10699.06     9353.07    283.63 o 
 -11   1   3     6949.11     6944.78    222.63 o 
  -9   1   3    15713.44    14932.31    555.26 o 
  -7   1   3    10265.04     9335.45    287.65 o 
  -5   1   3      646.61      824.37     58.22 o 
  -3   1   3    60070.19    67102.26   1780.54 o 
  -1   1   3   128513.34   139243.86   2058.07 o 
   1   1   3   109168.29   117063.60   3604.17 o 
   3   1   3    21028.23    20878.01    706.70 o 
   5   1   3    31480.89    32169.29   1077.94 o 
   7   1   3    25861.83    25524.04    610.37 o 
   9   1   3    10760.29    10236.77    172.07 o 
  11   1   3     6219.44     5497.62    139.03 o 
  13   1   3     4601.96     4217.00    268.82 o 
  15   1   3     2447.16     2509.32    210.76 o 
  17   1   3     2211.13     2387.79    232.03 o 
  19   1   3     2616.68     2903.95    271.22 o 
 -20   2   3      307.29      250.34     85.47 o 
 -18   2   3       13.77       68.44     58.09 o 
 -16   2   3       51.28      129.33     57.32 o 
 -14   2   3        4.03       15.24     43.93 o 
 -12   2   3     2166.41     2066.64    131.12 o 
 -10   2   3       24.67       43.77     36.90 o 
  -8   2   3     6223.13     6230.43    307.97 o 
  -6   2   3       45.61       72.41     28.35 o 
  -4   2   3    24965.07    27588.45    579.98 o 
  -2   2   3     2614.72     2704.68     74.23 o 
   0   2   3     5814.37     6175.96    188.01 o 
   2   2   3    68986.60    81980.61    425.09 o 
   4   2   3     5060.32     5311.28    148.65 o 
   6   2   3     3291.77     3018.60     96.84 o 
   8   2   3     1575.87     1753.34     73.52 o 
  10   2   3     6647.92     7071.04    153.59 o 
  12   2   3       20.58       28.70     35.81 o 
  14   2   3       44.03       95.69     61.56 o 
  16   2   3      471.43      338.05    107.75 o 
  18   2   3       21.96      104.70     74.63 o 
 -19   3   3     1385.18     1461.13    271.23 o 
 -17   3   3     1526.14     1548.75    176.99 o 
 -15   3   3      687.20      780.92    114.94 o 
 -13   3   3     4747.56     4290.84    340.12 o 
 -11   3   3     6850.80     6733.38    225.94 o 
  -9   3   3       66.72       32.87     28.78 o 
  -7   3   3    44122.06    45067.39    485.21 o 
  -5   3   3    86783.38    89767.69   1786.88 o 
  -3   3   3    12897.00    13418.69    191.29 o 
  -1   3   3     1688.31     1513.97     71.57 o 
   1   3   3    21133.70    22633.29    269.58 o 
   3   3   3     1862.30     1774.74     65.34 o 
   5   3   3     9850.90    12996.44    230.55 o 
   7   3   3    16054.33    16779.59    452.55 o 
   9   3   3    14896.07    15171.45    263.86 o 
  11   3   3     6897.35     6710.04    190.77 o 
  13   3   3     1455.06     1683.60    145.16 o 
  15   3   3      344.59      432.42    119.24 o 
  17   3   3      732.45      929.52    165.38 o 
  19   3   3     1367.47     1710.00    231.07 o 
 -20   4   3       19.37       96.77     97.31 o 
 -18   4   3     1489.69     1355.20    193.73 o 
 -16   4   3     1793.61     1957.26    172.32 o 
 -14   4   3       50.62        0.00     60.77 o 
 -12   4   3       27.77       93.16    108.33 o 
 -10   4   3     3608.70     3305.52    157.76 o 
  -8   4   3     3914.49     4328.10    160.99 o 
  -6   4   3     3181.13     3146.54    234.89 o 
  -4   4   3     8263.41     9173.88    180.93 o 
  -2   4   3    12909.15    13656.64    164.70 o 
   0   4   3     5219.55     6090.65    154.12 o 
   2   4   3       99.21       73.39     19.84 o 
   4   4   3     1239.32     1333.33     64.73 o 
   6   4   3       84.30      106.28     30.51 o 
   8   4   3     2684.25     2915.87    132.90 o 
  10   4   3       37.40       62.64     44.39 o 
  12   4   3        2.55       37.78     34.08 o 
  14   4   3      219.86      251.64     95.62 o 
  16   4   3      224.66      310.66    107.19 o 
  18   4   3      127.35      254.28     88.17 o 
 -19   5   3     1499.38     1538.18    206.99 o 
 -17   5   3     1328.49     1350.86    157.17 o 
 -15   5   3      923.05     1013.53    135.67 o 
 -13   5   3     2403.70     1991.45    159.09 o 
 -11   5   3     2233.75     2130.64    137.44 o 
  -9   5   3     3236.50     3370.01    154.63 o 
  -7   5   3     5633.44     5754.08    282.54 o 
  -5   5   3     9591.01     9767.17    337.21 o 
  -3   5   3    12410.78    12654.47    268.65 o 
  -1   5   3    55726.43    57823.11   1923.92 o 
   1   5   3    11158.38    12077.11    239.41 o 
   3   5   3      798.55      635.03     51.80 o 
   5   5   3     6917.06     7191.39    162.39 o 
   7   5   3     7834.35     8360.19    192.64 o 
   9   5   3    12659.26    13091.11    444.49 o 
  11   5   3     4550.24     4466.75    192.79 o 
  13   5   3     2034.08     2147.05    157.63 o 
  15   5   3     1692.82     1959.70    216.64 o 
  17   5   3     2320.17     2687.43    231.48 o 
 -18   6   3      462.41      466.29     98.53 o 
 -16   6   3      317.14      303.45     91.49 o 
 -14   6   3       71.35       86.66     65.21 o 
 -12   6   3     2187.98     1864.11    152.98 o 
 -10   6   3      380.63      384.82     75.52 o 
  -8   6   3       22.61       92.59     40.81 o 
  -6   6   3     3720.16     3842.03    279.83 o 
  -4   6   3     6112.45     6368.70    150.10 o 
  -2   6   3      178.61      151.64     31.20 o 
   0   6   3      196.94      261.33     51.38 o 
   2   6   3      238.43      256.87     52.97 o 
   4   6   3     1520.53     1595.87     89.55 o 
   6   6   3       20.09       49.56     32.28 o 
   8   6   3      387.31      428.49     64.15 o 
  10   6   3       30.99       74.55     39.12 o 
  12   6   3      514.55      625.41     87.42 o 
  14   6   3       36.87      104.31     83.10 o 
  16   6   3      210.97      226.34    118.28 o 
 -17   7   3      130.12      377.97    103.84 o 
 -15   7   3     3046.49     2699.46    186.75 o 
 -13   7   3     2462.15     2515.76    169.81 o 
 -11   7   3     3561.06     3811.91    582.79 o 
  -9   7   3     9886.44    10092.99   1132.25 o 
  -7   7   3     1363.35     1359.83    123.08 o 
  -5   7   3     9487.30     8858.30    487.56 o 
  -3   7   3     2897.11     2639.84    133.32 o 
  -1   7   3    21494.53    22080.76    375.95 o 
   1   7   3     8896.63     8577.15    237.91 o 
   3   7   3    16500.31    17791.02    348.29 o 
   5   7   3    14538.61    14977.31    332.45 o 
   7   7   3     2275.84     2342.52    143.91 o 
   9   7   3     6272.45     5651.74    226.67 o 
  11   7   3     1193.42     1216.76    132.31 o 
  13   7   3     2035.86     2531.19    215.19 o 
  15   7   3     1740.24     1625.80    298.39 o 
  17   7   3      619.75      995.69    232.26 o 
 -16   8   3        0.89      163.98    106.99 o 
 -14   8   3      165.71      172.04    122.58 o 
 -12   8   3      448.44      394.14    117.96 o 
 -10   8   3      315.61      456.26    120.30 o 
  -8   8   3      162.64      174.21     81.92 o 
  -6   8   3     5469.51     5140.94    337.09 o 
  -4   8   3     9743.97     9336.32    364.40 o 
  -2   8   3     2770.71     2451.47    186.04 o 
   0   8   3     3759.01     3660.99    224.60 o 
   2   8   3     1591.81     1790.90    178.05 o 
   4   8   3     1782.83     1700.51    130.92 o 
   6   8   3      228.51      257.60     72.24 o 
   8   8   3     1383.48     1631.60    144.06 o 
  10   8   3     3838.68     3554.17    250.30 o 
  12   8   3        3.91       31.00     78.61 o 
  14   8   3      735.26     1084.40    247.85 o 
 -15   9   3     1032.06     1152.88    185.52 o 
 -13   9   3      281.13      480.36    122.21 o 
 -11   9   3     2026.57     2148.45    233.74 o 
  -9   9   3     2846.20     2578.72    231.71 o 
  -7   9   3     4764.16     4404.06    280.88 o 
  -5   9   3     1209.69     1348.82    181.72 o 
  -3   9   3    17661.89    17442.59    526.90 o 
  -1   9   3      713.41      654.53    129.64 o 
   1   9   3     4472.21     4204.11    259.66 o 
   3   9   3     2441.46     2229.28    201.70 o 
   5   9   3      406.21      502.99    123.17 o 
   7   9   3     3373.10     3423.84    241.39 o 
   9   9   3     2415.25     2216.25    298.12 o 
  11   9   3     1474.74     1400.85    195.02 o 
 -14  10   3       27.32       53.71     68.28 o 
 -12  10   3      797.52      898.05    163.85 o 
 -10  10   3     1072.85     1060.85    179.55 o 
  -8  10   3      116.94       34.86     59.72 o 
  -6  10   3      786.25      695.96    149.58 o 
  -4  10   3     7125.12     6459.97    427.69 o 
  -2  10   3     1512.28     1457.29    196.78 o 
   0  10   3      122.26      213.96     87.65 o 
   2  10   3     2777.87     2512.27    216.43 o 
   4  10   3     3159.31     2947.43    233.92 o 
   6  10   3      359.50      353.85    112.96 o 
   8  10   3     1482.15     1501.76    202.36 o 
  10  10   3     1461.57     1507.66    204.02 o 
  12  10   3      103.38      362.90    138.17 o 
 -11  11   3      517.85      559.36    126.01 o 
  -9  11   3     1762.02     1605.62    221.70 o 
  -7  11   3      582.73      647.34    142.14 o 
  -5  11   3     1503.00     1259.31    197.22 o 
  -3  11   3     1495.28     1432.22    205.08 o 
  -1  11   3      488.89      436.71    121.65 o 
   1  11   3        6.32       21.39     63.40 o 
   3  11   3     2915.43     3057.82    248.04 o 
   5  11   3     3178.38     3447.81    265.37 o 
   7  11   3     1034.21     1226.00    191.59 o 
   9  11   3      988.62     1128.87    182.09 o 
  -8  12   3      118.91      152.78     59.50 o 
  -6  12   3      685.68      686.28    143.64 o 
  -4  12   3      906.95      818.02    167.81 o 
  -2  12   3     3666.52     3530.17    276.45 o 
   0  12   3      826.73      854.34    160.96 o 
   2  12   3       45.32       93.97     66.30 o 
   4  12   3      650.84      693.82    149.05 o 
   6  12   3      640.78      628.11    132.73 o 
   8  12   3      712.48      867.89    162.12 o 
  -3  13   3      587.27      708.47    225.00 o 
  -1  13   3      875.78      742.92    153.58 o 
   1  13   3     1695.89     1817.43    239.97 o 
 -20   0   4       29.89      147.85    109.14 o 
 -18   0   4     2042.09     2076.87    334.41 o 
 -16   0   4     2059.41     2102.68    316.13 o 
 -14   0   4    10116.59     8845.00    906.72 o 
 -12   0   4     3342.24     3118.29    218.28 o 
 -10   0   4     4459.10     3566.91    104.64 o 
  -8   0   4    23475.23    24135.72   1459.13 o 
  -6   0   4       92.53       73.65     36.35 o 
  -4   0   4     5695.03     5349.00    276.88 o 
  -2   0   4     9507.76     8759.82    523.40 o 
   0   0   4    11061.05    10660.92    340.70 o 
   2   0   4    21305.63    21105.18   2102.41 o 
   4   0   4    41350.47    42949.93   4816.91 o 
   6   0   4     7452.25     7128.71    400.80 o 
   8   0   4    20345.32    19647.23   1035.75 o 
  10   0   4     3736.04     3663.11    185.53 o 
  12   0   4     2455.07     2398.37    260.21 o 
  14   0   4     2870.83     2740.84    302.15 o 
  16   0   4     2273.12     2599.45    315.59 o 
  18   0   4     1983.57     2505.90    381.18 o 
 -21   1   4        0.11       71.54    126.07 o 
 -19   1   4       17.63       77.22     59.99 o 
 -17   1   4       73.39      163.93     72.34 o 
 -15   1   4       89.99      115.74     62.83 o 
 -13   1   4        0.73       14.08     38.67 o 
 -11   1   4       93.34      157.22     50.15 o 
  -9   1   4      253.28      267.52     52.23 o 
  -7   1   4    12276.10    12528.42    475.61 o 
  -5   1   4      377.89      451.28     48.98 o 
  -3   1   4     6336.16     7107.05    215.42 o 
  -1   1   4     6267.53     6193.92    103.09 o 
   1   1   4    38703.01    44185.10   1473.47 o 
   3   1   4    11984.36    12697.72    399.13 o 
   5   1   4      835.57      864.34     46.11 o 
   7   1   4     3582.36     3553.97     94.95 o 
   9   1   4     2409.39     2417.68     87.67 o 
  11   1   4       69.63       82.45     30.64 o 
  13   1   4      568.60      462.71    108.72 o 
  15   1   4       55.74       98.41     64.13 o 
  17   1   4      234.90      284.59     99.07 o 
  19   1   4        8.53      147.51     84.32 o 
 -20   2   4      600.13      751.33    152.00 o 
 -18   2   4      756.35      768.09    123.43 o 
 -16   2   4     5068.21     4362.84    223.42 o 
 -14   2   4     5872.72     5678.46    233.61 o 
 -12   2   4     5323.64     4887.27    312.45 o 
 -10   2   4     3820.86     3496.57    192.79 o 
  -8   2   4     1309.20     1183.47    106.35 o 
  -6   2   4    30975.81    33439.37    605.26 o 
  -4   2   4    89115.07    94828.43   2035.61 o 
  -2   2   4   103491.73   116305.43   2947.20 o 
   0   2   4     1574.96     2296.30     88.81 o 
   2   2   4    44147.68    48819.97    972.00 o 
   4   2   4    50287.28    54839.00   1088.26 o 
   6   2   4    23445.25    24623.20    663.36 o 
   8   2   4     6963.57     6540.41    139.15 o 
  10   2   4     1218.87     1145.82     71.31 o 
  12   2   4     7466.59     7057.59    242.91 o 
  14   2   4     3749.84     3585.89    269.89 o 
  16   2   4     1503.56     1458.40    200.14 o 
  18   2   4     1235.15     1506.51    211.18 o 
 -19   3   4      391.31      365.50     89.28 o 
 -17   3   4       13.86       33.06     52.39 o 
 -15   3   4       30.57       34.54     46.13 o 
 -13   3   4      446.34      431.72     85.33 o 
 -11   3   4     1753.45     1638.69    142.36 o 
  -9   3   4      241.19      251.06     53.73 o 
  -7   3   4     1302.08     1118.43     84.11 o 
  -5   3   4      758.86      743.89     64.46 o 
  -3   3   4      662.99      684.15     53.54 o 
  -1   3   4     1710.22     1710.48     96.94 o 
   1   3   4      158.39      160.93     24.07 o 
   3   3   4      294.84      256.12     33.32 o 
   5   3   4    12909.61    15158.75    211.30 o 
   7   3   4    10951.43    11693.33    212.58 o 
   9   3   4     3422.58     3470.51    130.17 o 
  11   3   4       30.07       46.03     35.48 o 
  13   3   4      213.11      113.75     59.25 o 
  15   3   4        0.41       17.72     57.99 o 
  17   3   4      103.45      154.42     69.35 o 
  19   3   4      181.63      197.12     57.36 o 
 -20   4   4      388.83      589.62    120.41 o 
 -18   4   4     2676.90     2437.28    202.33 o 
 -16   4   4     3145.21     2970.85    204.42 o 
 -14   4   4     4713.84     4195.21    211.77 o 
 -12   4   4     1745.61     1740.92    139.74 o 
 -10   4   4     2483.37     2357.89    135.34 o 
  -8   4   4    32145.39    32358.12    453.47 o 
  -6   4   4    16589.70    16848.64    756.95 o 
  -4   4   4    44265.25    50033.56    821.41 o 
  -2   4   4    40152.41    44226.66    450.41 o 
   0   4   4    19839.95    20568.17    518.92 o 
   2   4   4     8904.85     8438.93    136.82 o 
   4   4   4     7219.96     7091.25    146.19 o 
   6   4   4    28781.37    31762.33    347.11 o 
   8   4   4    14529.88    15398.50    316.76 o 
  10   4   4     9201.69     8724.53    259.96 o 
  12   4   4     3252.89     3147.94    174.04 o 
  14   4   4      510.68      811.55    151.82 o 
  16   4   4     2410.15     2802.25    248.05 o 
  18   4   4      547.34      952.53    171.77 o 
 -19   5   4      525.57      553.78    103.03 o 
 -17   5   4       70.67      135.51     72.74 o 
 -15   5   4        0.51       52.82     63.21 o 
 -13   5   4    16870.29    15293.04    386.47 o 
 -11   5   4       75.33      122.43     51.83 o 
  -9   5   4      843.53      939.79     96.90 o 
  -7   5   4      614.09      719.49     78.79 o 
  -5   5   4    11587.29    11941.91    536.52 o 
  -3   5   4     4144.27     3778.35    100.30 o 
  -1   5   4      796.56     1014.09     81.39 o 
   1   5   4    34713.93    40530.02    459.63 o 
   3   5   4      324.11      604.62     70.02 o 
   5   5   4     1051.47     1299.22     74.08 o 
   7   5   4     8780.84     8770.48    198.39 o 
   9   5   4     1487.44     1413.79     99.94 o 
  11   5   4       38.49       73.27     38.75 o 
  13   5   4      251.64      311.44     79.43 o 
  15   5   4      549.39      659.49    142.00 o 
  17   5   4       16.60      124.09     67.90 o 
 -18   6   4      114.41      348.10     85.73 o 
 -16   6   4     2128.52     2098.62    186.27 o 
 -14   6   4     8528.41     7164.69    394.81 o 
 -12   6   4     7180.81     6809.65    255.71 o 
 -10   6   4      202.81      213.77     62.45 o 
  -8   6   4      871.05     1013.06     97.85 o 
  -6   6   4     6386.41     6565.04    228.73 o 
  -4   6   4     1053.07     1007.91     69.27 o 
  -2   6   4     3307.69     2917.80    134.82 o 
   0   6   4     7922.73     7551.10    209.69 o 
   2   6   4    14522.83    15281.36    302.57 o 
   4   6   4    13982.66    14571.46    304.92 o 
   6   6   4    12476.63    13327.38    535.15 o 
   8   6   4     1962.37     2002.34    128.94 o 
  10   6   4     1876.14     1751.90    134.41 o 
  12   6   4      150.35      228.49    132.79 o 
  14   6   4     3418.16     3205.15    252.22 o 
  16   6   4     1712.80     1672.57    303.22 o 
 -17   7   4      225.21      269.28     92.16 o 
 -15   7   4      519.69      539.00    137.73 o 
 -13   7   4     1709.08     1708.05    198.81 o 
 -11   7   4      938.64      943.78    151.25 o 
  -9   7   4      346.97      429.85    108.71 o 
  -7   7   4     5486.47     5833.16    250.37 o 
  -5   7   4       23.14       48.36     38.85 o 
  -3   7   4     1880.35     1781.94    118.31 o 
  -1   7   4     6186.75     6795.57    247.63 o 
   1   7   4     2303.98     2522.85    133.91 o 
   3   7   4      700.16      566.89     80.82 o 
   5   7   4      429.95      420.87     76.86 o 
   7   7   4     3019.69     2930.08    171.45 o 
   9   7   4      340.33      315.46     76.91 o 
  11   7   4        6.02        0.00     61.12 o 
  13   7   4       28.92      139.25    130.11 o 
  15   7   4      116.05      239.78    127.42 o 
 -16   8   4      609.92      856.45    243.55 o 
 -14   8   4      668.24      660.21    200.00 o 
 -12   8   4     2196.89     2180.63    322.04 o 
 -10   8   4     3177.22     2876.06    320.43 o 
  -8   8   4      178.36      141.48     74.87 o 
  -6   8   4     4198.28     4321.62    198.27 o 
  -4   8   4    13497.79    13520.93    389.45 o 
  -2   8   4     1622.16     1599.47    121.97 o 
   0   8   4     5085.12     4720.72    190.39 o 
   2   8   4     4825.52     5051.94    273.80 o 
   4   8   4     8691.00     8709.84    269.31 o 
   6   8   4     3630.67     4000.09    191.68 o 
   8   8   4     4369.02     4437.56    570.96 o 
  10   8   4      373.12      591.33    107.45 o 
  12   8   4      978.17     1099.46    249.46 o 
  14   8   4     1291.31     1308.06    266.67 o 
 -15   9   4      142.75      270.95     92.12 o 
 -13   9   4      906.26      844.26    202.96 o 
 -11   9   4      493.76      455.20    115.86 o 
  -9   9   4      185.49      150.27     80.45 o 
  -7   9   4       60.61      118.32     71.09 o 
  -5   9   4      695.31      844.88    151.44 o 
  -3   9   4        2.82       13.07     53.60 o 
  -1   9   4     2204.43     2208.78    213.42 o 
   1   9   4     3241.65     2916.58    263.71 o 
   3   9   4      187.44      185.72     86.03 o 
   5   9   4       30.18       23.90     58.73 o 
   7   9   4     4882.15     4580.73    276.74 o 
   9   9   4     1553.69     1422.37    284.14 o 
  11   9   4      123.65       56.45    108.06 o 
 -14  10   4       69.47      218.14     90.32 o 
 -12  10   4      396.87      351.83    110.98 o 
 -10  10   4     2662.58     2651.70    263.07 o 
  -8  10   4     1493.89     1272.93    195.15 o 
  -6  10   4     3494.93     2985.17    240.15 o 
  -4  10   4     5938.87     6087.90    334.71 o 
  -2  10   4     7614.04     7304.48    363.81 o 
   0  10   4     1394.77     1261.67    182.41 o 
   2  10   4      253.77      269.07     96.33 o 
   4  10   4      450.46      603.55    137.65 o 
   6  10   4     3929.72     3782.04    278.76 o 
   8  10   4     3110.29     2973.37    241.25 o 
  10  10   4     1994.54     1986.00    224.80 o 
 -11  11   4      412.34      570.39    131.73 o 
  -9  11   4      153.61      198.00     77.99 o 
  -7  11   4      116.32      116.10     67.09 o 
  -5  11   4     2587.69     2287.62    249.39 o 
  -3  11   4     2870.13     2596.89    260.57 o 
  -1  11   4       72.03       43.55     58.10 o 
   1  11   4     2932.73     2999.36    246.55 o 
   3  11   4      937.80     1029.04    177.22 o 
   5  11   4     1576.04     1774.66    219.35 o 
   7  11   4     1817.42     1848.56    224.60 o 
   9  11   4      749.30      968.56    170.10 o 
  -8  12   4      319.98      295.76     95.16 o 
  -6  12   4     1375.91     1610.10    227.60 o 
  -4  12   4     1507.35     1503.33    219.90 o 
  -2  12   4     1481.36     1422.75    211.87 o 
   0  12   4      751.47      802.20    167.47 o 
   2  12   4       46.47       91.57     69.74 o 
   4  12   4     2242.78     2322.45    256.19 o 
   6  12   4      757.69      891.11    159.02 o 
  -3  13   4      801.90      734.90    144.37 o 
  -1  13   4     2137.29     2013.34    253.67 o 
   1  13   4      133.32      142.20     73.08 o 
 -21   1   5      320.57      507.11    107.85 o 
 -19   1   5      692.22      744.72    126.89 o 
 -17   1   5     3425.83     3225.10    198.30 o 
 -15   1   5     3424.20     2911.05    289.88 o 
 -13   1   5    12951.71    12048.45    381.78 o 
 -11   1   5    20616.02    20574.26    671.32 o 
  -9   1   5     3957.93     3207.21    120.38 o 
  -7   1   5    31992.27    30556.15    721.88 o 
  -5   1   5      564.06      603.37     42.34 o 
  -3   1   5    36570.98    37327.89   1710.93 o 
  -1   1   5     7830.03     7766.30    185.18 o 
   1   1   5    12047.38    11617.03    612.03 o 
   3   1   5    42856.52    45459.87   1964.08 o 
   5   1   5    33675.26    34995.35   1308.74 o 
   7   1   5    22141.92    21673.20    569.65 o 
   9   1   5     7434.95     6980.79    148.48 o 
  11   1   5     2332.81     2110.78    108.66 o 
  13   1   5      143.90      135.87     68.81 o 
  15   1   5     3754.82     4129.49    275.75 o 
  17   1   5     2953.15     3171.86    461.02 o 
  19   1   5      936.02     1224.20    208.29 o 
 -20   2   5      240.34      216.82     70.68 o 
 -18   2   5       86.43      140.36     68.14 o 
 -16   2   5       94.63      168.76     63.95 o 
 -14   2   5      131.13      111.26     57.82 o 
 -12   2   5     1477.00     1387.54    123.09 o 
 -10   2   5      139.54      135.19     45.62 o 
  -8   2   5     4775.66     4541.25    159.00 o 
  -6   2   5      748.05      823.45     50.24 o 
  -4   2   5      784.82      823.45     48.03 o 
  -2   2   5     6943.05     7925.98    217.90 o 
   0   2   5      816.08      690.97     41.26 o 
   2   2   5       40.94       48.43     16.63 o 
   4   2   5     6221.13     6703.15    217.08 o 
   6   2   5     2676.74     2629.33     83.31 o 
   8   2   5     1918.50     2082.53     82.90 o 
  10   2   5      175.77      216.40     49.92 o 
  12   2   5       83.96      137.79     53.45 o 
  14   2   5       24.23       29.49     62.61 o 
  16   2   5      138.79      210.06     91.07 o 
  18   2   5        6.41      133.99     69.32 o 
 -19   3   5     1473.58     1490.24    251.07 o 
 -17   3   5       81.54       58.67     78.54 o 
 -15   3   5      894.36      908.43    152.43 o 
 -13   3   5     5006.95     4481.59    204.31 o 
 -11   3   5     1326.96     1268.93    113.68 o 
  -9   3   5      484.50      440.48     69.48 o 
  -7   3   5     8462.98     7995.65    227.37 o 
  -5   3   5    93155.55   102182.41   2178.91 o 
  -3   3   5    23505.52    24638.16    489.62 o 
  -1   3   5    48327.86    48651.13   1977.14 o 
   1   3   5      966.12      782.76     44.10 o 
   3   3   5       48.33      185.75     30.48 o 
   5   3   5    24261.95    27276.12    532.20 o 
   7   3   5    25406.21    25725.45    491.75 o 
   9   3   5    16947.44    17224.95    285.57 o 
  11   3   5     1178.67     1271.92    126.04 o 
  13   3   5     6770.79     6601.78    255.70 o 
  15   3   5     3004.75     2911.70    235.25 o 
  17   3   5      295.59      442.62    113.55 o 
  19   3   5      386.56      735.07    147.87 o 
 -20   4   5        0.33      158.00     59.11 o 
 -18   4   5        4.83       62.95     56.48 o 
 -16   4   5     1996.99     1837.86    174.15 o 
 -14   4   5      152.22      170.54     68.77 o 
 -12   4   5      224.85      230.35     64.64 o 
 -10   4   5      571.44      690.03     90.67 o 
  -8   4   5     4769.95     5169.03    177.98 o 
  -6   4   5      197.49      184.02     40.18 o 
  -4   4   5     8338.09    11496.50    294.29 o 
  -2   4   5      732.63      871.89     89.86 o 
   0   4   5      146.22      183.92     37.03 o 
   2   4   5      724.44      716.02     49.08 o 
   4   4   5      827.84      850.01     58.40 o 
   6   4   5     1337.93     1581.66     81.75 o 
   8   4   5       55.05       45.85     29.17 o 
  10   4   5     1159.45     1281.71    122.14 o 
  12   4   5      508.37      533.48     98.35 o 
  14   4   5       19.05       69.66     66.52 o 
  16   4   5      130.68      201.37     78.75 o 
  18   4   5      334.59      495.68    113.08 o 
 -19   5   5      360.68      560.94    102.53 o 
 -17   5   5      461.25      586.39    111.38 o 
 -15   5   5     7258.13     6685.83    278.80 o 
 -13   5   5     4998.86     4814.93    223.57 o 
 -11   5   5     1105.03     1035.51    126.73 o 
  -9   5   5    13141.94    13238.15    531.96 o 
  -7   5   5    13766.10    13810.36    699.70 o 
  -5   5   5    10648.38    10725.07    373.29 o 
  -3   5   5     2816.70     2581.03     81.61 o 
  -1   5   5    24272.87    26382.60    726.25 o 
   1   5   5     1857.85     1519.02     91.98 o 
   3   5   5    10596.91    11655.32    186.30 o 
   5   5   5    13560.43    15254.55    303.32 o 
   7   5   5     9877.63    10135.05    214.14 o 
   9   5   5    10147.49    10231.38    232.10 o 
  11   5   5     4339.14     4352.49    204.67 o 
  13   5   5     1136.34     1253.66    141.35 o 
  15   5   5     2375.63     2360.95    224.50 o 
  17   5   5     1283.06     1565.87    206.80 o 
 -18   6   5        3.56      140.22     65.00 o 
 -16   6   5        7.95      127.86     65.02 o 
 -14   6   5     1184.55     1136.97    138.96 o 
 -12   6   5      583.22      633.83    104.63 o 
 -10   6   5     1501.76     1733.17    129.25 o 
  -8   6   5     3205.78     3506.99    257.62 o 
  -6   6   5     1162.27     1104.15     96.27 o 
  -4   6   5       29.55      136.82     43.98 o 
  -2   6   5     9802.39    10593.06    256.78 o 
   0   6   5     1296.12     1365.74     96.86 o 
   2   6   5     3692.83     4336.03    164.99 o 
   4   6   5     6915.91     7566.15    223.74 o 
   6   6   5     3182.35     3243.53    180.70 o 
   8   6   5     1531.81     1610.29    132.32 o 
  10   6   5     1976.63     2012.54    174.96 o 
  12   6   5       33.94       42.07    121.50 o 
  14   6   5      372.47      446.08    127.53 o 
  16   6   5      175.25      346.23    116.13 o 
 -17   7   5     1559.23     1600.42    209.19 o 
 -15   7   5      441.07      729.21    168.28 o 
 -13   7   5     2290.06     2552.39    232.83 o 
 -11   7   5    12447.22    11949.27   1084.67 o 
  -9   7   5     3735.80     3882.55    979.83 o 
  -7   7   5     6668.23     6940.25    293.78 o 
  -5   7   5     2998.59     2783.42    149.61 o 
  -3   7   5    14866.89    14728.55    326.93 o 
  -1   7   5     2759.93     2726.43    140.19 o 
   1   7   5     6992.66     7187.20    256.32 o 
   3   7   5     5908.01     5831.75    207.64 o 
   5   7   5     6214.58     6515.64    355.43 o 
   7   7   5    13212.98    11603.02    439.63 o 
   9   7   5     1597.83     1654.16    141.22 o 
  11   7   5      891.59     1061.82    234.94 o 
  13   7   5      892.11     1081.34    179.26 o 
  15   7   5     1095.94     1728.48    306.45 o 
 -16   8   5      650.26      574.19    196.77 o 
 -14   8   5     1646.76     1713.43    305.91 o 
 -12   8   5      115.90      190.42     87.58 o 
 -10   8   5       34.60       61.74     61.23 o 
  -8   8   5     9884.71     9970.96    558.47 o 
  -6   8   5     4804.43     4613.33    358.47 o 
  -4   8   5      270.53      323.08     73.57 o 
  -2   8   5     1641.51     1513.88    124.30 o 
   0   8   5     3232.02     3062.39    159.28 o 
   2   8   5      384.82      347.00     76.89 o 
   4   8   5     4449.65     4546.97    199.81 o 
   6   8   5     1503.85     1668.61    143.66 o 
   8   8   5      849.40      754.48    110.06 o 
  10   8   5      242.90      398.91    114.93 o 
  12   8   5      630.69      789.78    220.97 o 
  14   8   5      219.50      402.71    104.87 o 
 -15   9   5      578.76      772.64    150.82 o 
 -13   9   5      461.29      586.34    134.14 o 
 -11   9   5      984.52      956.49    174.29 o 
  -9   9   5     1233.82     1213.86    186.84 o 
  -7   9   5       73.10       74.21     58.02 o 
  -5   9   5    10845.30    10394.38    417.61 o 
  -3   9   5     1502.26     1281.19    172.37 o 
  -1   9   5     2302.92     2279.92    196.42 o 
   1   9   5     8250.51     7903.87    353.86 o 
   3   9   5     1333.83     1475.71    181.03 o 
   5   9   5     2192.10     2183.40    201.51 o 
   7   9   5     1259.99     1460.62    183.26 o 
   9   9   5     1546.95     1778.93    201.69 o 
 -14  10   5      353.78      653.60    139.13 o 
 -12  10   5      116.89      282.02     83.21 o 
 -10  10   5     1468.98     1398.22    206.16 o 
  -8  10   5      590.47      526.15    127.22 o 
  -6  10   5     2911.32     2452.25    363.98 o 
  -4  10   5      881.04      720.90    147.63 o 
  -2  10   5      209.84      106.06     75.01 o 
   0  10   5      623.07      708.41    175.00 o 
   2  10   5       59.55      183.67     81.21 o 
   4  10   5      229.25      213.97     95.00 o 
   6  10   5     3167.55     2898.32    241.13 o 
   8  10   5      848.27      804.78    213.71 o 
  10  10   5      372.63      427.95    173.12 o 
 -11  11   5      248.92      358.46     88.62 o 
  -9  11   5      831.07      939.50    167.19 o 
  -7  11   5     1045.91     1023.66    177.53 o 
  -5  11   5      660.88      749.35    149.87 o 
  -3  11   5     7136.96     7004.76    380.33 o 
  -1  11   5     1490.01     1573.68    211.28 o 
   1  11   5      569.88      521.87    125.16 o 
   3  11   5      926.59     1037.33    179.61 o 
   5  11   5     1329.69     1525.10    204.23 o 
   7  11   5      666.38      666.64    145.14 o 
   9  11   5      723.35     1032.79    243.55 o 
  -8  12   5      507.27      580.90    124.93 o 
  -6  12   5      277.52      318.75    106.62 o 
  -4  12   5     1391.96     1264.21    222.04 o 
  -2  12   5      521.36      655.81    144.76 o 
   0  12   5      703.65      631.95    142.93 o 
   2  12   5     1730.28     1568.41    215.47 o 
   4  12   5      566.07      674.81    142.42 o 
   6  12   5      934.75     1029.43    175.36 o 
  -1  13   5     1596.77     1676.74    230.82 o 
 -20   0   6     1345.92     1737.62    316.66 o 
 -18   0   6      231.51      372.58    162.36 o 
 -16   0   6     1319.22     1321.34    177.35 o 
 -14   0   6     5657.92     5062.88    270.77 o 
 -12   0   6     3599.87     3173.68    198.23 o 
 -10   0   6    25009.51    24907.30   1154.02 o 
  -8   0   6    16018.03    13927.80    908.87 o 
  -6   0   6    59409.39    57853.34   3207.78 o 
  -4   0   6     5995.28     5878.48    283.99 o 
  -2   0   6    38329.63    38239.40   2093.39 o 
   0   0   6      785.81     1110.59     91.02 o 
   2   0   6     8364.90     7952.97    583.60 o 
   4   0   6   106498.69   110939.52  11124.40 o 
   6   0   6     7145.84     7066.76    233.13 o 
   8   0   6    14934.96    13699.84    828.22 o 
  10   0   6     5872.33     5451.96    242.09 o 
  12   0   6     5934.38     5569.29    261.31 o 
  14   0   6     4935.61     5179.00    424.73 o 
  16   0   6     1271.08     1588.16    293.01 o 
  18   0   6     3025.82     2831.17    349.46 o 
 -21   1   6       57.14      127.92     66.27 o 
 -19   1   6        3.67      148.59     65.20 o 
 -17   1   6       32.85       54.49     58.34 o 
 -15   1   6       24.29        8.09     47.65 o 
 -13   1   6      841.74      828.88    110.46 o 
 -11   1   6       13.38        6.26     42.78 o 
  -9   1   6     2138.31     1719.07     90.52 o 
  -7   1   6     1108.26     1125.33     77.97 o 
  -5   1   6     3071.36     3280.08    107.20 o 
  -3   1   6       42.25       36.11     19.25 o 
  -1   1   6      126.27       81.03     19.58 o 
   1   1   6       43.02       39.13     15.28 o 
   3   1   6     9449.84     9388.49    516.51 o 
   5   1   6     3419.52     3337.46     85.05 o 
   7   1   6        8.93       23.98     21.63 o 
   9   1   6     2667.58     2502.72    147.75 o 
  11   1   6       94.29      146.95     49.12 o 
  13   1   6      504.33      604.07    123.97 o 
  15   1   6      146.97      168.15     81.51 o 
  17   1   6        9.05      164.67     79.68 o 
  19   1   6      139.41      196.59    103.76 o 
 -20   2   6      350.37      458.95    108.19 o 
 -18   2   6     2053.94     1860.85    220.38 o 
 -16   2   6     2980.74     2737.32    221.13 o 
 -14   2   6     2397.10     2328.57    197.31 o 
 -12   2   6     2639.39     2288.81    140.08 o 
 -10   2   6     4916.27     4858.83    281.64 o 
  -8   2   6    36996.18    40746.85   1797.71 o 
  -6   2   6    21584.35    22154.15    684.80 o 
  -4   2   6    19828.56    19427.49    742.95 o 
  -2   2   6    25785.72    25595.80    558.64 o 
   0   2   6    13332.34    13594.84    482.44 o 
   2   2   6    15395.67    17524.63    547.90 o 
   4   2   6    19359.72    20273.87    564.73 o 
   6   2   6    12860.14    13340.43    343.14 o 
   8   2   6    15089.12    14612.17    282.75 o 
  10   2   6     3771.38     3616.47    142.34 o 
  12   2   6     5222.23     4799.11    211.22 o 
  14   2   6     1941.94     1720.02    203.56 o 
  16   2   6     1241.42     1370.18    198.44 o 
  18   2   6      910.66     1207.20    325.00 o 
 -19   3   6       11.41       95.86     59.65 o 
 -17   3   6      845.65      866.22    134.23 o 
 -15   3   6      225.45      255.27     81.52 o 
 -13   3   6      210.77      236.97     68.08 o 
 -11   3   6       13.47       12.30     37.89 o 
  -9   3   6      624.01      629.70     78.70 o 
  -7   3   6     1716.81     1515.36     77.21 o 
  -5   3   6    13593.92    14883.93    251.00 o 
  -3   3   6     3327.08     3605.84     95.73 o 
  -1   3   6       67.76      119.77     23.96 o 
   1   3   6     3450.99     3850.18    114.05 o 
   3   3   6     4814.18     4871.46    122.53 o 
   5   3   6      129.44      322.38     38.16 o 
   7   3   6      411.02      502.21     49.21 o 
   9   3   6     1441.34     1530.63     97.81 o 
  11   3   6      186.43      281.54     69.43 o 
  13   3   6      488.96      525.38     99.66 o 
  15   3   6       89.44      120.42     79.77 o 
  17   3   6       47.86      145.82     71.79 o 
 -20   4   6     1316.62     1343.78    160.54 o 
 -18   4   6      868.98      891.18    138.17 o 
 -16   4   6     7544.16     7030.90    292.55 o 
 -14   4   6     1559.42     1636.21    153.79 o 
 -12   4   6      155.00      179.87     62.00 o 
 -10   4   6      604.08      765.60     93.77 o 
  -8   4   6    13692.71    14366.80    289.22 o 
  -6   4   6    20424.94    21220.88    599.63 o 
  -4   4   6    26620.12    27242.91    452.63 o 
  -2   4   6    35381.57    38147.72    778.60 o 
   0   4   6    10678.13    10489.16    383.33 o 
   2   4   6    11262.32    12392.51    180.57 o 
   4   4   6      183.84      114.45     28.35 o 
   6   4   6     6057.19     5731.18    161.88 o 
   8   4   6     5918.76     6115.40    179.58 o 
  10   4   6     5375.34     5058.83    318.64 o 
  12   4   6     2614.81     2727.34    169.70 o 
  14   4   6     5918.82     6088.36    332.24 o 
  16   4   6      617.24      806.98    150.75 o 
  18   4   6      506.80      647.79    137.90 o 
 -19   5   6        1.53       78.11     58.94 o 
 -17   5   6      188.96      264.05     76.08 o 
 -15   5   6     2591.94     2446.04    190.59 o 
 -13   5   6      568.38      490.23     97.80 o 
 -11   5   6     5142.74     4879.83    235.77 o 
  -9   5   6      249.20      311.97     66.11 o 
  -7   5   6     1054.14     1244.23    123.39 o 
  -5   5   6     2441.57     2672.93    162.82 o 
  -3   5   6     5761.57     6058.32    170.38 o 
  -1   5   6       35.43        9.75     21.27 o 
   1   5   6     8873.90    10204.84    303.39 o 
   3   5   6     8448.05     9826.54    175.50 o 
   5   5   6      186.74      241.94     41.84 o 
   7   5   6      363.40      405.44     54.83 o 
   9   5   6      373.20      373.29     65.24 o 
  11   5   6       15.10       21.43     50.13 o 
  13   5   6     1820.25     1971.67    170.25 o 
  15   5   6        3.60       84.38     74.96 o 
 -18   6   6      548.19      730.31    120.63 o 
 -16   6   6      553.38      677.14    122.35 o 
 -14   6   6     4343.41     4281.14    222.39 o 
 -12   6   6     1650.72     1666.73    160.28 o 
 -10   6   6     4674.52     4482.88    204.68 o 
  -8   6   6    12242.40    12799.30    533.73 o 
  -6   6   6     2385.90     2412.99    318.28 o 
  -4   6   6     8140.58     8190.88    238.22 o 
  -2   6   6     2384.15     2062.01    118.57 o 
   0   6   6     6251.68     5999.88    195.65 o 
   2   6   6     8922.08     8804.71    238.39 o 
   4   6   6    21761.56    24156.74    417.32 o 
   6   6   6    10380.59    10686.90    276.92 o 
   8   6   6     1161.10     1367.48    118.93 o 
  10   6   6      990.64     1310.68    177.72 o 
  12   6   6     2564.05     2451.73    225.76 o 
  14   6   6     1866.30     1889.43    223.73 o 
  16   6   6     2177.08     2108.59    333.33 o 
 -17   7   6      933.99      960.09    165.75 o 
 -15   7   6      535.59      524.21    133.49 o 
 -13   7   6      119.98      109.20     79.68 o 
 -11   7   6     1920.91     2070.84    244.08 o 
  -9   7   6     5467.34     5387.10    655.10 o 
  -7   7   6       89.83       42.79     51.02 o 
  -5   7   6        3.61       16.64     40.46 o 
  -3   7   6    14122.33    14904.53    335.95 o 
  -1   7   6       25.25       41.17     32.27 o 
   1   7   6      382.49      346.66     68.35 o 
   3   7   6     2196.26     2436.44    139.72 o 
   5   7   6     2801.84     2934.58    157.13 o 
   7   7   6       97.44       93.59     46.68 o 
   9   7   6      809.31      925.82    141.99 o 
  11   7   6      306.83      377.92    119.52 o 
  13   7   6      383.37      461.58    124.57 o 
  15   7   6      782.25     1017.74    226.34 o 
 -16   8   6      785.08      926.88    248.39 o 
 -14   8   6     1221.93     1362.84    260.48 o 
 -12   8   6     2209.26     2331.77    317.47 o 
 -10   8   6     1287.09     1408.90    183.28 o 
  -8   8   6     3386.91     3006.39    300.95 o 
  -6   8   6     9193.54     8942.09    357.68 o 
  -4   8   6     2683.44     2516.73    154.86 o 
  -2   8   6     3751.28     3689.68    200.71 o 
   0   8   6     7888.26     7609.44    290.11 o 
   2   8   6     5901.80     5906.75    224.53 o 
   4   8   6     7031.70     7430.68    439.11 o 
   6   8   6    11095.28    10882.64    390.86 o 
   8   8   6      328.72      420.39     88.80 o 
  10   8   6     1506.29     1641.93    283.87 o 
  12   8   6     1894.74     2183.87    237.41 o 
  14   8   6      271.10      403.45    103.65 o 
 -15   9   6      105.89      220.97    113.44 o 
 -13   9   6      335.43      438.51    115.91 o 
 -11   9   6      162.04      226.72     86.84 o 
  -9   9   6      406.60      317.47    106.07 o 
  -7   9   6     3426.68     3108.09    238.33 o 
  -5   9   6     3011.83     2972.03    232.63 o 
  -3   9   6     2270.35     2180.12    204.25 o 
  -1   9   6       22.58        9.14     58.69 o 
   1   9   6     3233.74     3067.10    224.43 o 
   3   9   6      411.99      408.84    125.00 o 
   5   9   6     1288.95     1294.65    175.21 o 
   7   9   6      825.93      901.79    154.24 o 
   9   9   6       65.16       43.01    103.76 o 
  13   9   6      535.07      543.55    144.09 o 
 -14  10   6      632.63      628.37    125.55 o 
 -12  10   6     1436.00     1322.51    201.69 o 
 -10  10   6      382.66      498.84    125.64 o 
  -8  10   6      505.44      433.43    123.29 o 
  -6  10   6     8020.54     7027.83    367.81 o 
  -4  10   6     4237.23     3920.90    274.29 o 
  -2  10   6      577.22      607.05    133.74 o 
   0  10   6     2668.92     2629.27    223.08 o 
   2  10   6     2386.57     2303.09    218.16 o 
   4  10   6     2081.37     1906.12    214.86 o 
   6  10   6      425.25      506.83    127.47 o 
   8  10   6     1327.03     1411.77    197.37 o 
 -11  11   6     1030.58     1190.11    189.61 o 
  -9  11   6      305.62      377.04    112.04 o 
  -7  11   6      857.56      690.36    149.64 o 
  -5  11   6     3400.89     3068.26    254.52 o 
  -3  11   6      484.80      505.79    129.79 o 
  -1  11   6     2797.56     2665.79    259.99 o 
   1  11   6       20.19       40.92     69.04 o 
   3  11   6     1626.71     1602.19    212.20 o 
   5  11   6     1413.69     1294.55    189.89 o 
   7  11   6      917.95     1007.44    170.69 o 
   9  11   6      144.25      291.40    104.84 o 
  -8  12   6      318.90      349.08    100.33 o 
  -6  12   6      983.33      859.51    173.97 o 
  -4  12   6      738.29      780.35    157.29 o 
  -2  12   6      212.51      194.51     81.14 o 
   0  12   6      157.87      214.30    107.53 o 
   2  12   6     1870.82     1949.12    237.63 o 
   4  12   6     1648.23     1999.77    239.36 o 
   6  12   6      623.49      924.28    166.08 o 
 -21   1   7      240.65      414.22     98.43 o 
 -19   1   7     1073.50     1289.00    195.96 o 
 -17   1   7     3529.03     3049.74    239.27 o 
 -15   1   7     3065.96     2817.10    217.90 o 
 -13   1   7     2146.18     1763.43    142.30 o 
 -11   1   7     8285.99     7416.51    258.14 o 
  -9   1   7    11102.43     9336.99    439.73 o 
  -7   1   7    18442.93    17385.81    454.35 o 
  -5   1   7    35540.27    36057.67   1525.89 o 
  -3   1   7     3125.12     2650.29     84.05 o 
  -1   1   7    15156.17    14158.78    338.47 o 
   1   1   7    32961.59    33565.57    999.21 o 
   3   1   7    16694.86    17655.80    740.21 o 
   5   1   7    52136.38    58475.70   2424.48 o 
   7   1   7     1714.87     1600.62     64.81 o 
   9   1   7     2591.27     2405.87    117.64 o 
  11   1   7     2533.21     2470.94    127.18 o 
  13   1   7     2556.00     2557.98    223.39 o 
  15   1   7     2139.07     2334.73    236.89 o 
  17   1   7     3272.79     3297.08    264.96 o 
 -20   2   7      814.15      801.46    127.40 o 
 -18   2   7      139.86      176.19     76.71 o 
 -16   2   7        6.76        0.00     47.90 o 
 -14   2   7      683.22      647.88    105.19 o 
 -12   2   7      643.79      622.34     92.35 o 
 -10   2   7      173.47      256.07     60.17 o 
  -8   2   7     5875.12     6220.62    277.08 o 
  -6   2   7     2393.36     2387.58     85.81 o 
  -4   2   7     2961.39     2953.60    155.20 o 
  -2   2   7       36.02       22.28     18.17 o 
   0   2   7      497.10      509.89     42.58 o 
   2   2   7     2659.90     2791.18     71.70 o 
   4   2   7     3242.87     3588.29    104.07 o 
   6   2   7     1097.20     1141.12     53.30 o 
   8   2   7      363.34      473.94     64.76 o 
  10   2   7      413.55      495.26     70.79 o 
  12   2   7       12.71       34.98     46.76 o 
  14   2   7       12.10       64.65     58.76 o 
  16   2   7      632.85      868.46    159.29 o 
  18   2   7       88.64      161.31     88.75 o 
 -19   3   7     1469.35     1649.90    177.16 o 
 -17   3   7     7334.96     6554.98    289.58 o 
 -15   3   7     1789.82     1675.02    159.76 o 
 -13   3   7      806.04      926.12    116.99 o 
 -11   3   7     6666.42     6218.99    265.30 o 
  -9   3   7      199.18      196.47     49.68 o 
  -7   3   7     3789.53     3621.12    119.17 o 
  -5   3   7    59798.33    66203.98   1435.37 o 
  -3   3   7    32929.42    35598.05   1049.82 o 
  -1   3   7    17135.37    15981.17    248.71 o 
   1   3   7    27534.56    29932.09    912.95 o 
   3   3   7    21232.09    23053.75    435.82 o 
   5   3   7    13029.02    13492.96    227.85 o 
   7   3   7    11816.34    12019.51    323.09 o 
   9   3   7      279.16      284.90     68.70 o 
  11   3   7    11621.35    11088.26    847.09 o 
  13   3   7     5355.48     5361.53    240.33 o 
  15   3   7     3024.97     3199.26    276.07 o 
  17   3   7      896.89      876.07    152.46 o 
 -20   4   7       42.53      118.68     53.58 o 
 -18   4   7      711.47      738.87    123.89 o 
 -16   4   7       14.24       25.97     60.15 o 
 -14   4   7       60.59       72.68     61.05 o 
 -12   4   7     1603.90     1708.78    142.67 o 
 -10   4   7      258.71      292.70     65.57 o 
  -8   4   7       45.10      122.36     34.44 o 
  -6   4   7     4291.76     4338.91    154.19 o 
  -4   4   7     2786.21     2691.39    108.72 o 
  -2   4   7      426.10      745.21     77.54 o 
   0   4   7    27259.28    31249.32    763.37 o 
   2   4   7      533.85      588.08     46.35 o 
   4   4   7      603.89      826.63     57.27 o 
   6   4   7     6043.64     6493.79    162.23 o 
   8   4   7      215.14      288.24     54.55 o 
  10   4   7      314.11      378.65     81.00 o 
  12   4   7      159.48      124.90     66.22 o 
  14   4   7       37.66       53.12     56.19 o 
  16   4   7      380.85      563.93    120.37 o 
 -19   5   7      146.17      331.43     85.07 o 
 -17   5   7     2642.65     2530.26    208.18 o 
 -15   5   7     3968.10     3624.42    209.08 o 
 -13   5   7      561.47      579.27    102.98 o 
 -11   5   7     8658.93     8688.98    275.50 o 
  -9   5   7    18947.22    19626.46   1017.37 o 
  -7   5   7     5306.96     5147.03    176.16 o 
  -5   5   7     8005.96     7984.06    191.70 o 
  -3   5   7    16957.22    19531.27    487.80 o 
  -1   5   7     8569.66     7734.52    211.00 o 
   1   5   7      838.64      854.10     82.08 o 
   3   5   7    15124.14    15301.16    226.14 o 
   5   5   7    12296.43    13292.39    230.69 o 
   7   5   7     7676.56     7560.21    232.21 o 
   9   5   7     2393.81     2285.06    151.01 o 
  11   5   7     1070.46     1183.88    131.47 o 
  13   5   7     1827.37     1908.73    172.67 o 
  15   5   7     1140.46     1251.61    265.05 o 
  17   5   7      839.12     1415.05    272.04 o 
 -18   6   7      271.25      296.59     83.80 o 
 -16   6   7     1730.71     1799.71    177.01 o 
 -14   6   7        1.42       35.10     63.58 o 
 -12   6   7     1437.78     1400.53    141.87 o 
 -10   6   7      225.70      245.46     91.33 o 
  -8   6   7      828.54     1047.80    223.12 o 
  -6   6   7     4699.72     5047.55    414.78 o 
  -4   6   7     3049.27     3133.82    153.67 o 
  -2   6   7       27.69       54.43     32.63 o 
   0   6   7     5733.87     6102.51    201.34 o 
   2   6   7     5697.95     6267.84    205.05 o 
   4   6   7      820.29      914.10     95.95 o 
   6   6   7     1096.41     1182.88    108.53 o 
   8   6   7      228.10      215.23     68.77 o 
  10   6   7        1.50        0.00     56.58 o 
  12   6   7     1129.96     1242.23    187.75 o 
  14   6   7      168.08      303.81    104.17 o 
  16   6   7       85.98      393.01    126.34 o 
 -17   7   7       35.26      149.47     73.27 o 
 -15   7   7     2767.71     2881.29    272.90 o 
 -13   7   7     3468.02     3412.49    390.59 o 
 -11   7   7      123.55      104.38     74.39 o 
  -9   7   7     7759.35     7663.46    349.73 o 
  -7   7   7     6815.35     6519.66    490.86 o 
  -5   7   7     6535.35     6377.85    280.76 o 
  -3   7   7      948.90      842.10    102.50 o 
  -1   7   7     1886.95     2040.51    129.13 o 
   1   7   7     4518.62     4247.37    179.93 o 
   3   7   7    13515.43    13707.16    326.92 o 
   5   7   7    12001.11    12491.34    317.95 o 
   7   7   7     2531.67     2282.27    148.17 o 
   9   7   7     2939.50     2561.81    219.34 o 
  11   7   7      471.07      633.83    147.63 o 
  13   7   7     1046.33     1197.60    188.27 o 
  15   7   7     1377.66     1408.23    184.75 o 
 -16   8   7      115.89      201.33     86.02 o 
 -14   8   7       42.36       63.73     81.49 o 
 -12   8   7      192.54      166.17     98.07 o 
 -10   8   7     5819.16     5409.26    610.21 o 
  -8   8   7        3.00       10.72     42.17 o 
  -6   8   7      852.23      931.48    130.09 o 
  -4   8   7      643.49      634.26     99.24 o 
  -2   8   7     1389.05     1323.10    129.98 o 
   0   8   7      299.43      319.94     74.50 o 
   2   8   7      622.23      534.73     89.68 o 
   4   8   7     2893.63     2563.15    156.38 o 
   6   8   7     2706.72     2450.10    158.00 o 
   8   8   7      537.48      635.42    132.69 o 
  10   8   7       78.24      115.05    126.34 o 
  12   8   7       10.28       23.12     68.49 o 
  14   8   7        8.54      126.13     61.60 o 
 -15   9   7      138.97      233.87    127.96 o 
 -13   9   7     1865.80     1691.39    323.65 o 
 -11   9   7      973.10     1011.57    176.14 o 
  -9   9   7      224.30      231.98     91.09 o 
  -7   9   7     6616.81     5657.45    322.86 o 
  -5   9   7      902.17      912.19    160.68 o 
  -3   9   7     7938.27     7587.58    393.55 o 
  -1   9   7     2110.28     2066.93    207.68 o 
   1   9   7     2302.10     2448.60    164.83 o 
   3   9   7     3336.20     3099.56    179.25 o 
   5   9   7     2156.43     1962.23    163.14 o 
   7   9   7     4845.97     4815.69    286.96 o 
   9   9   7     3133.24     3398.37    355.91 o 
  11   9   7      960.81     1184.91    183.75 o 
 -12  10   7      552.74      611.35    135.68 o 
 -10  10   7       53.39       86.98     62.13 o 
  -8  10   7     1202.21     1000.12    182.29 o 
  -6  10   7     1013.09      986.60    173.30 o 
  -4  10   7     1872.64     1707.28    349.19 o 
  -2  10   7     1243.06     1282.65    189.13 o 
   0  10   7      701.02      851.33    161.94 o 
   2  10   7      597.17      637.90    141.08 o 
   4  10   7     2703.11     2755.57    227.88 o 
   6  10   7     1068.74     1210.42    180.88 o 
   8  10   7       28.42        8.60    109.68 o 
 -11  11   7      165.73      298.27     84.52 o 
  -9  11   7     1108.20     1143.72    186.15 o 
  -7  11   7      499.72      544.32    143.32 o 
  -5  11   7     2742.81     2477.55    241.25 o 
  -3  11   7     6262.03     6115.99    354.92 o 
  -1  11   7     1076.03     1226.83    195.02 o 
   1  11   7      485.82      554.13    134.90 o 
   3  11   7     1332.57     1451.85    201.62 o 
   5  11   7      461.04      640.86    142.52 o 
   7  11   7      262.14      363.98    146.77 o 
  -8  12   7     1220.77     1183.41    202.18 o 
  -6  12   7      473.87      483.58    156.18 o 
  -4  12   7      807.71      872.53    169.65 o 
  -2  12   7      196.03      411.72    107.80 o 
   0  12   7      876.70     1043.94    182.83 o 
   2  12   7     1929.80     1865.78    232.05 o 
   4  12   7      800.85      756.04    147.89 o 
 -16   0   8     1171.92     1159.13    237.63 o 
 -14   0   8     1950.16     1894.53    188.93 o 
 -12   0   8    16198.72    14024.69   1491.39 o 
 -10   0   8    20135.06    17419.88   1048.92 o 
  -8   0   8    36436.82    35633.54   2862.35 o 
  -6   0   8    26166.92    23406.01   2111.28 o 
  -4   0   8      787.77      987.13     67.60 o 
  -2   0   8     5130.05     5004.33    267.65 o 
   0   0   8     4079.67     3161.59    140.58 o 
   2   0   8   103826.44   106405.95   8191.62 o 
   4   0   8    41805.99    43069.97   4998.09 o 
   6   0   8     5371.53     4827.53    506.18 o 
   8   0   8    21041.39    20958.41   1443.00 o 
  10   0   8     5504.04     4983.79    249.44 o 
  12   0   8       74.15       65.33     65.59 o 
  14   0   8      366.37      455.91    173.12 o 
  16   0   8     8676.91     7992.96    576.34 o 
  18   0   8       68.91      188.71    134.95 o 
 -21   1   8      617.11      617.20    200.00 o 
 -19   1   8       42.51      104.30     58.10 o 
 -17   1   8      181.90      241.13     76.24 o 
 -15   1   8      184.77      178.00     64.50 o 
 -13   1   8      259.81      247.37     67.80 o 
 -11   1   8      349.01      398.72     62.37 o 
  -9   1   8      360.19      381.29     57.54 o 
  -7   1   8      551.22      527.19     47.64 o 
  -5   1   8      480.59      438.79     42.54 o 
  -3   1   8       42.06       25.27     19.17 o 
  -1   1   8      614.56      625.30     44.13 o 
   1   1   8    26153.34    28149.48    901.96 o 
   3   1   8    18057.63    19941.93    747.73 o 
   5   1   8      879.79      837.16     72.52 o 
   7   1   8      463.69      548.34     68.30 o 
   9   1   8      172.59      185.63     52.13 o 
  11   1   8      295.46      274.05     61.14 o 
  13   1   8       39.65       75.33     60.95 o 
  15   1   8       45.93      126.98     75.84 o 
  17   1   8      102.28      227.00     82.23 o 
 -20   2   8     2388.36     2275.25    202.84 o 
 -18   2   8     1081.79     1288.70    159.26 o 
 -16   2   8      688.19      818.36    125.42 o 
 -14   2   8     6391.31     5812.77    316.83 o 
 -12   2   8     6939.82     6799.40    391.95 o 
 -10   2   8     4439.73     4003.09    173.13 o 
  -8   2   8     3996.05     3411.21    181.90 o 
  -6   2   8    40691.29    44006.96   1852.01 o 
  -4   2   8     6489.60     6024.70    190.28 o 
  -2   2   8     6748.29     5910.04    129.14 o 
   0   2   8     7657.69     6770.19    136.60 o 
   2   2   8     4665.82     4848.09    147.51 o 
   4   2   8    54786.77    59348.18   1871.81 o 
   6   2   8    14442.70    15136.67    585.07 o 
   8   2   8     1839.89     1778.95    104.51 o 
  10   2   8     8964.97     8296.61    226.75 o 
  12   2   8     2899.57     3147.11    181.55 o 
  14   2   8     3645.92     3557.42    259.23 o 
  16   2   8      703.99      914.88    168.92 o 
  18   2   8      613.87      956.92    183.08 o 
 -19   3   8      418.16      478.47     99.91 o 
 -17   3   8      157.94      179.60     71.80 o 
 -15   3   8     1382.23     1409.96    151.79 o 
 -13   3   8       27.35       79.20     48.89 o 
 -11   3   8      166.89      204.85     60.20 o 
  -9   3   8      384.65      364.77     68.72 o 
  -7   3   8     6540.74     6857.10    156.45 o 
  -5   3   8     3136.53     4540.31    123.76 o 
  -3   3   8    11038.30    12299.28    323.33 o 
  -1   3   8    10984.84    12037.46    213.25 o 
   1   3   8     1207.30     1114.23     67.88 o 
   3   3   8     3973.40     4042.96    100.37 o 
   5   3   8       45.40       64.64     24.20 o 
   7   3   8      204.53      330.48     66.59 o 
   9   3   8     2287.20     2345.36    146.06 o 
  11   3   8        1.10        5.65     48.26 o 
  13   3   8      793.92      864.58    122.38 o 
  15   3   8      297.60      385.65    105.67 o 
  17   3   8      135.52      249.72     90.24 o 
 -20   4   8       60.12      212.63     63.32 o 
 -18   4   8     4228.20     4228.46    240.26 o 
 -16   4   8     2569.43     2630.38    198.19 o 
 -14   4   8     2864.06     2831.06    177.90 o 
 -12   4   8     2147.12     2209.92    234.24 o 
 -10   4   8     2477.28     2319.87    228.48 o 
  -8   4   8    11035.50    10473.38    267.81 o 
  -6   4   8     7296.81     7654.22    168.83 o 
  -4   4   8    10786.49    11298.92    216.97 o 
  -2   4   8     7199.04     6138.54    131.50 o 
   0   4   8    45447.28    51127.57   1465.20 o 
   2   4   8    11805.92    13591.78    405.80 o 
   4   4   8    10573.43    10020.77    240.50 o 
   6   4   8     1847.24     1825.23     80.66 o 
   8   4   8     2089.36     2141.24    136.63 o 
  10   4   8     4358.04     4236.71    201.62 o 
  12   4   8     8509.50     8569.87    303.59 o 
  14   4   8     1626.11     1793.22    170.17 o 
  16   4   8      800.04     1007.85    170.54 o 
 -19   5   8      331.66      414.77     83.95 o 
 -17   5   8      107.92      115.96     68.44 o 
 -15   5   8      977.53      840.48    127.94 o 
 -13   5   8     3629.15     3352.20    191.91 o 
 -11   5   8     1415.88     1542.29    138.67 o 
  -9   5   8      175.38      305.00     68.37 o 
  -7   5   8     1377.49     1224.59     79.34 o 
  -5   5   8      888.58      903.86     83.02 o 
  -3   5   8       30.82      129.23     52.91 o 
  -1   5   8      939.80     1009.21     91.06 o 
   1   5   8     1309.60     1397.59    100.93 o 
   3   5   8        3.09       11.20     21.89 o 
   5   5   8     3802.78     4021.49    199.12 o 
   7   5   8      413.07      423.86     77.62 o 
   9   5   8      481.20      469.38    119.18 o 
  11   5   8      125.15      198.42     97.12 o 
  13   5   8       91.83      174.65     95.04 o 
  15   5   8      441.38      517.74    162.36 o 
 -18   6   8      703.88      816.01    163.71 o 
 -16   6   8     1451.38     1719.61    397.04 o 
 -14   6   8        5.01       18.90     71.54 o 
 -12   6   8     5206.58     4724.92    522.85 o 
 -10   6   8     7882.82     7324.42    634.14 o 
  -8   6   8    12080.53    12437.88   1048.65 o 
  -6   6   8     6276.47     5903.13    846.50 o 
  -4   6   8    16286.30    17020.09    485.21 o 
  -2   6   8     4739.32     5025.77    190.43 o 
   0   6   8     1148.24      967.47     98.08 o 
   2   6   8    23548.02    24869.99    415.26 o 
   4   6   8     5293.25     5537.99    197.73 o 
   6   6   8     9604.89     9579.05    412.11 o 
   8   6   8     4622.95     4397.00    412.63 o 
  10   6   8     2159.34     2105.77    220.27 o 
  12   6   8      949.91     1070.24    178.31 o 
  14   6   8     2531.69     2591.01    225.43 o 
  16   6   8      764.92     1072.57    214.51 o 
 -17   7   8      308.14      457.80    120.32 o 
 -15   7   8      256.04      366.20    115.61 o 
 -13   7   8       59.59      116.98     79.56 o 
 -11   7   8     1726.93     1660.31    353.76 o 
  -9   7   8     1496.63     1254.34    169.35 o 
  -7   7   8     1596.43     1558.02    172.59 o 
  -5   7   8        9.43       27.97     42.09 o 
  -3   7   8      931.13      981.76    108.00 o 
  -1   7   8      880.87      960.31    107.76 o 
   1   7   8     2289.79     2229.49    147.87 o 
   3   7   8     4278.76     4527.35    211.38 o 
   5   7   8     3282.06     3285.08    168.03 o 
   7   7   8      131.57      172.47     77.33 o 
   9   7   8     1839.39     1923.00    217.44 o 
  11   7   8      762.64      989.79    175.31 o 
  13   7   8      495.34      687.56    147.69 o 
  15   7   8      209.76      353.55     78.75 o 
 -16   8   8      606.92      460.38    117.27 o 
 -14   8   8     1116.03     1534.83    216.72 o 
 -12   8   8      696.60      787.08    163.18 o 
 -10   8   8     3114.81     2835.28    226.70 o 
  -8   8   8     3131.71     3070.47    212.75 o 
  -6   8   8     3025.34     2633.21    166.55 o 
  -4   8   8     2097.19     2093.60    155.56 o 
  -2   8   8     1636.92     1642.66    142.02 o 
   0   8   8     3980.94     3912.50    188.94 o 
   2   8   8     5146.54     4963.30    213.47 o 
   4   8   8     3585.27     3589.50    185.13 o 
   6   8   8     2445.35     2500.47    158.81 o 
   8   8   8     2709.51     2873.10    325.80 o 
  10   8   8      780.99      635.31    141.60 o 
  12   8   8     2316.05     2447.50    252.36 o 
 -15   9   8      137.07      262.36    144.09 o 
 -13   9   8      223.22      352.69    155.91 o 
 -11   9   8       24.87       67.02     63.84 o 
  -9   9   8     2259.89     2053.91    228.96 o 
  -7   9   8     2697.19     2316.05    235.09 o 
  -5   9   8      920.59      787.31    114.94 o 
  -3   9   8      303.78      367.99     82.24 o 
  -1   9   8     1534.03     1504.54    143.39 o 
   1   9   8      891.58      999.98    125.53 o 
   3   9   8     1953.38     1871.18    159.34 o 
   5   9   8      256.41      322.56     83.15 o 
   7   9   8      719.24      701.85    145.28 o 
   9   9   8      739.84      782.25    218.28 o 
  11   9   8      189.39      302.78     93.28 o 
 -12  10   8        2.60       26.43     58.87 o 
 -10  10   8     1335.74     1390.18    209.85 o 
  -8  10   8     1012.55     1019.53    175.42 o 
  -6  10   8     2700.43     2606.53    257.68 o 
  -4  10   8     1391.82     1276.49    191.00 o 
  -2  10   8     2034.89     1821.56    215.88 o 
   0  10   8     5743.14     5680.97    325.41 o 
   2  10   8     3389.64     3249.29    247.10 o 
   4  10   8       78.77      164.03     92.46 o 
   6  10   8      304.44      313.44    159.14 o 
  10  10   8      767.04      806.45    213.98 o 
 -11  11   8      785.42     1024.72    183.07 o 
  -9  11   8      206.22      235.38    107.73 o 
  -7  11   8      625.72      511.03    127.62 o 
  -5  11   8      625.57      558.88    133.18 o 
  -3  11   8     1088.76     1176.18    189.58 o 
  -1  11   8       22.16       78.58     74.15 o 
   1  11   8     1245.75     1142.15    186.26 o 
   3  11   8      785.82     1037.81    175.90 o 
   5  11   8      282.52      250.59    107.80 o 
   7  11   8      491.92      607.52    190.86 o 
  -6  12   8      766.79      683.70    139.49 o 
  -4  12   8     1378.09     1603.67    223.29 o 
  -2  12   8      837.61      965.14    179.82 o 
   0  12   8     1597.39     1581.56    215.70 o 
   2  12   8     1584.88     1642.48    218.37 o 
   4  12   8      726.87      976.53    166.37 o 
 -21   1   9     2326.04     2006.51    275.27 o 
 -19   1   9      336.82      450.43     97.00 o 
 -17   1   9      156.55      188.06     64.14 o 
 -15   1   9     4220.22     3592.85    197.19 o 
 -13   1   9     1312.88     1116.68    123.15 o 
 -11   1   9     2955.39     2575.88    128.13 o 
  -9   1   9    38856.47    37913.05   1629.06 o 
  -7   1   9    15777.03    15692.03    623.46 o 
  -5   1   9    42112.24    40242.32   1613.76 o 
  -3   1   9    12663.76    12721.65    350.34 o 
  -1   1   9     1601.68     1922.79     79.39 o 
   1   1   9    46840.39    48166.88   1443.92 o 
   3   1   9    19600.13    20174.91    746.74 o 
   5   1   9     3779.32     3220.01    125.26 o 
   7   1   9    11026.45    11211.90    589.76 o 
   9   1   9    10267.34     9107.52    236.89 o 
  11   1   9     2995.22     2814.37    156.83 o 
  13   1   9     2548.76     2641.38    220.49 o 
  15   1   9     3315.43     3115.86    250.46 o 
  17   1   9      208.24      400.26    136.02 o 
 -20   2   9      123.51      219.59     90.55 o 
 -18   2   9      100.46      240.34     95.16 o 
 -16   2   9        0.35        2.92     64.46 o 
 -14   2   9       58.74       77.77     64.07 o 
 -12   2   9      595.82      571.90     91.64 o 
 -10   2   9      993.07      957.35    102.09 o 
  -8   2   9     3200.00     3051.11    203.08 o 
  -6   2   9     4849.56     5540.80    242.80 o 
  -4   2   9    20690.74    22519.05    738.52 o 
  -2   2   9    17266.25    17760.69    485.76 o 
   0   2   9     1114.57     1103.45     63.07 o 
   2   2   9      257.28      345.28     32.36 o 
   4   2   9     6142.47     6972.87    150.95 o 
   6   2   9     1325.90     1408.00     95.73 o 
   8   2   9     1823.04     1876.87    112.15 o 
  10   2   9       34.44       44.94     38.71 o 
  12   2   9      959.50      928.93    124.97 o 
  14   2   9     2848.86     2540.44    231.32 o 
  16   2   9      135.07      259.23    101.02 o 
 -19   3   9     2823.45     2683.36    201.11 o 
 -17   3   9     1358.85     1492.40    167.05 o 
 -15   3   9     2371.61     2377.84    182.69 o 
 -13   3   9     5712.16     5183.49    283.26 o 
 -11   3   9     7139.44     6443.63    250.25 o 
  -9   3   9     4860.74     4636.49    207.18 o 
  -7   3   9     6254.36     6813.80    254.84 o 
  -5   3   9    13743.61    13649.96    338.73 o 
  -3   3   9     8731.39     8108.14    164.10 o 
  -1   3   9    32579.20    33390.15    748.61 o 
   1   3   9    28569.58    31002.25    794.16 o 
   3   3   9     4096.68     4130.21    103.67 o 
   5   3   9     7037.07     6684.35    164.19 o 
   7   3   9     7370.38     6943.42    400.80 o 
   9   3   9     4000.68     3740.84    191.22 o 
  11   3   9     2936.40     2876.46    174.36 o 
  13   3   9     7733.22     7328.19    291.84 o 
  15   3   9     3261.04     3245.52    251.29 o 
  17   3   9      953.46      999.56    181.99 o 
 -20   4   9      382.80      471.37     93.82 o 
 -18   4   9      772.68      756.04    126.14 o 
 -16   4   9      540.73      611.71    115.14 o 
 -14   4   9      633.02      564.41    106.50 o 
 -12   4   9      794.70      732.42    136.83 o 
 -10   4   9      316.01      372.37     76.41 o 
  -8   4   9     4786.91     4872.75    144.44 o 
  -6   4   9     9832.82    11701.41    358.24 o 
  -4   4   9     1051.20      875.76     66.51 o 
  -2   4   9      471.22      548.01     52.97 o 
   0   4   9     4373.99     4248.72    118.91 o 
   2   4   9     1723.75     1801.50     74.81 o 
   4   4   9      255.14      299.11     40.37 o 
   6   4   9        1.88       45.72     31.57 o 
   8   4   9      379.11      467.71     85.04 o 
  10   4   9      110.23       49.96     52.40 o 
  12   4   9     1765.72     1810.37    166.67 o 
  14   4   9      158.66      160.15     66.40 o 
  16   4   9       49.53      104.10     66.73 o 
 -19   5   9      697.10      908.43    175.22 o 
 -17   5   9      905.12      896.60    153.12 o 
 -15   5   9     1314.44     1572.69    184.66 o 
 -13   5   9     1463.00     1508.31    150.34 o 
 -11   5   9     2029.64     1943.31    284.41 o 
  -9   5   9     5699.22     5301.38    220.83 o 
  -7   5   9    14133.29    14697.67    425.87 o 
  -5   5   9     7877.52     7737.40    226.21 o 
  -3   5   9     3553.64     3218.13    148.42 o 
  -1   5   9     6475.88     6400.04    175.57 o 
   1   5   9    12918.34    12658.78    627.40 o 
   3   5   9    17457.58    17614.10    626.09 o 
   5   5   9     3431.40     3454.94    164.39 o 
   7   5   9     3370.04     3232.46    223.32 o 
   9   5   9     1214.36     1030.27    165.91 o 
  11   5   9     5882.70     5810.80    326.27 o 
  13   5   9     1678.56     1938.85    362.09 o 
  15   5   9      686.10      733.33    203.76 o 
 -18   6   9       99.22      162.92     76.08 o 
 -16   6   9        2.60       68.29     70.06 o 
 -14   6   9      464.70      444.41    128.46 o 
 -12   6   9      206.99      270.39     97.97 o 
 -10   6   9     3854.73     3585.90    276.61 o 
  -8   6   9       14.95       36.13     57.31 o 
  -6   6   9       31.31       71.77     47.18 o 
  -4   6   9     1779.32     1933.58    162.72 o 
  -2   6   9      207.04      190.04     52.56 o 
   0   6   9       31.99      113.74     46.86 o 
   2   6   9     3986.29     3937.32    190.82 o 
   4   6   9      845.15      869.24     85.54 o 
   6   6   9     1852.64     1827.99    140.73 o 
   8   6   9       26.42       93.10     75.96 o 
  10   6   9       79.62      174.13     90.71 o 
  12   6   9     1318.54     1322.97    199.95 o 
  14   6   9      481.53      605.80    126.71 o 
 -17   7   9      822.68     1012.50    173.97 o 
 -15   7   9      828.81      994.63    176.83 o 
 -13   7   9     1541.45     1574.62    287.10 o 
 -11   7   9     6156.44     6225.56    330.33 o 
  -9   7   9     3957.06     4364.28    267.43 o 
  -7   7   9     6025.95     5695.81    289.39 o 
  -5   7   9     1590.26     1461.02    135.46 o 
  -3   7   9     4416.80     4221.17    191.58 o 
  -1   7   9     1209.05     1225.12    117.59 o 
   1   7   9     1183.96     1426.06    124.68 o 
   3   7   9    15982.57    16369.84    467.97 o 
   5   7   9     9403.50     9137.87    327.24 o 
   7   7   9     2759.39     2689.05    231.61 o 
   9   7   9      722.05      832.99    162.18 o 
  11   7   9      992.22     1256.25    195.97 o 
  13   7   9     1085.26     1234.74    191.60 o 
 -16   8   9      234.52      338.17    226.88 o 
 -14   8   9       48.12       22.74     77.17 o 
 -12   8   9        7.12       16.54     80.44 o 
 -10   8   9      393.64      420.74    115.43 o 
  -8   8   9     3655.00     3175.35    235.89 o 
  -6   8   9      931.61      915.17    122.17 o 
  -4   8   9      968.40     1081.91    126.53 o 
  -2   8   9       91.40       99.24     57.38 o 
   0   8   9      674.16      628.00     98.45 o 
   2   8   9     2434.11     2455.01    154.35 o 
   4   8   9      106.79      106.72     52.87 o 
   6   8   9      487.77      614.51    186.02 o 
   8   8   9      744.44      683.39    148.42 o 
  10   8   9      152.31      142.78     80.73 o 
  12   8   9      554.47      581.01    129.67 o 
 -15   9   9      787.69      654.83    220.97 o 
 -13   9   9     1854.42     1678.48    325.80 o 
 -11   9   9      205.71      205.38    113.98 o 
  -9   9   9     2110.59     2312.50    194.39 o 
  -7   9   9     6360.24     5875.96    261.59 o 
  -5   9   9     3923.02     3866.08    209.50 o 
  -3   9   9     1480.50     1514.68    149.50 o 
  -1   9   9     4578.53     3969.56    205.27 o 
   1   9   9     5211.49     4972.72    228.63 o 
   3   9   9     1897.44     1787.37    157.36 o 
   5   9   9     3480.57     2900.21    183.77 o 
   7   9   9      480.69      490.86    180.64 o 
   9   9   9     1745.97     1955.35    230.34 o 
  11   9   9     2210.22     2546.62    238.98 o 
 -12  10   9      536.04      778.66    157.61 o 
 -10  10   9      726.61      552.08    132.87 o 
  -8  10   9     1808.10     1770.52    223.43 o 
  -6  10   9     1446.09     1517.64    206.53 o 
  -4  10   9      408.13      383.61    120.43 o 
  -2  10   9     1902.73     1695.91    211.29 o 
   0  10   9     2074.73     1967.45    220.22 o 
   2  10   9     1483.76     1470.22    196.52 o 
   4  10   9      879.70     1118.71    176.83 o 
   6  10   9     1645.81     1453.22    284.41 o 
   8  10   9      191.34      416.66    140.86 o 
  10  10   9       11.96       76.88     74.19 o 
 -11  11   9      530.03      664.05    132.95 o 
  -9  11   9      151.48      239.48     90.10 o 
  -7  11   9     1514.32     1380.62    208.26 o 
  -5  11   9      959.56     1160.88    289.25 o 
  -3  11   9      720.96      700.14    145.36 o 
  -1  11   9     4215.75     3774.44    280.10 o 
   1  11   9     1411.78     1486.50    206.72 o 
   3  11   9     1242.96     1381.15    199.00 o 
   5  11   9     1942.98     2515.58    361.29 o 
  -6  12   9     1441.86     1542.70    218.85 o 
  -4  12   9      299.55      268.63     90.95 o 
  -2  12   9      253.81      324.67    134.68 o 
   0  12   9      921.25     1028.83    185.81 o 
   2  12   9     1044.71     1159.67    182.63 o 
 -20   0  10      620.75      719.35    223.65 o 
 -18   0  10      572.67      663.44    196.24 o 
 -16   0  10     2303.67     2008.47    217.93 o 
 -14   0  10     2001.84     1887.40    196.88 o 
 -12   0  10      583.24      459.62    100.81 o 
 -10   0  10    32840.83    33104.59   2949.44 o 
  -8   0  10    14936.63    14151.33   1029.56 o 
  -6   0  10    27235.94    26129.97   1526.49 o 
  -4   0  10     3561.38     2971.37    187.14 o 
  -2   0  10      785.02      685.79     64.85 o 
   0   0  10    82647.94    86215.22   3282.41 o 
   2   0  10    26294.44    25206.09   2075.79 o 
   4   0  10     6992.87     6339.94    342.74 o 
   6   0  10    26564.45    27963.73   2795.95 o 
   8   0  10    12374.41    11716.16    380.78 o 
  10   0  10     1293.45     1259.24    160.59 o 
  12   0  10      640.70      566.27    127.15 o 
  14   0  10     5455.97     5301.58    454.30 o 
  16   0  10       87.82      251.07    129.03 o 
 -21   1  10       11.78       69.29     83.93 o 
 -19   1  10      129.81      199.68     75.22 o 
 -17   1  10      125.76       88.69     51.16 o 
 -15   1  10      516.10      475.31     93.62 o 
 -13   1  10      801.49      929.18    116.77 o 
 -11   1  10      856.58      822.33     87.62 o 
  -9   1  10      134.92      235.66     52.99 o 
  -7   1  10       18.58       38.41     25.76 o 
  -5   1  10     3270.49     3368.06    148.84 o 
  -3   1  10     2339.77     2681.51     87.50 o 
  -1   1  10      991.56     1022.16     58.65 o 
   1   1  10     2819.04     2799.65    154.76 o 
   3   1  10      704.23     1013.65     79.87 o 
   5   1  10      219.11      124.12     39.02 o 
   7   1  10      130.40      186.38     50.43 o 
   9   1  10        8.59       23.64     41.28 o 
  11   1  10        0.15       13.81     45.99 o 
  13   1  10      325.31      280.49     82.43 o 
  15   1  10      444.65      352.05    106.63 o 
  17   1  10      200.22      305.44    101.31 o 
 -20   2  10      864.20     1186.40    158.85 o 
 -18   2  10     2197.16     1971.21    187.39 o 
 -16   2  10     2932.20     2730.03    183.55 o 
 -14   2  10     2146.38     1996.53    203.08 o 
 -12   2  10     3419.55     2881.56    163.44 o 
 -10   2  10     3227.33     3068.24    156.53 o 
  -8   2  10    15659.12    14622.97    890.85 o 
  -6   2  10     7639.16     7210.17    357.35 o 
  -4   2  10      336.30      204.29     40.08 o 
  -2   2  10    34491.60    36132.18    642.84 o 
   0   2  10    48130.77    48884.78   1285.76 o 
   2   2  10    10783.63    10000.58    379.61 o 
   4   2  10     2101.78     1912.22     83.19 o 
   6   2  10     6414.65     6032.71    195.32 o 
   8   2  10     2903.59     2882.00    138.66 o 
  10   2  10     1576.37     1521.72    123.01 o 
  12   2  10    12155.12    11755.25    470.53 o 
  14   2  10     2128.06     2184.10    233.39 o 
  16   2  10     1194.49     1337.59    202.52 o 
 -19   3  10      178.48      214.74     76.38 o 
 -17   3  10      182.52      146.07     63.24 o 
 -15   3  10      141.44      118.31     61.13 o 
 -13   3  10      127.53      105.86     51.85 o 
 -11   3  10      451.86      529.31     89.43 o 
  -9   3  10       35.03       49.25     38.24 o 
  -7   3  10       58.20      231.70     44.23 o 
  -5   3  10     1996.02     2282.86     96.83 o 
  -3   3  10       17.15       48.85     25.87 o 
  -1   3  10     1444.54     1499.26     76.39 o 
   1   3  10     1425.33     1455.28     66.71 o 
   3   3  10     3177.77     3417.49    125.94 o 
   5   3  10       90.90      114.39     45.55 o 
   7   3  10     2906.60     2837.25    183.96 o 
   9   3  10      393.31      394.82     82.53 o 
  11   3  10        7.24       14.70     54.17 o 
  13   3  10      313.57      288.76     81.16 o 
  15   3  10       61.57      172.07     78.63 o 
 -20   4  10     1355.43     1498.25    175.82 o 
 -18   4  10      871.41     1010.44    177.26 o 
 -16   4  10     1326.25     1295.14    219.62 o 
 -14   4  10     1914.56     1716.24    188.15 o 
 -12   4  10     9218.05     9348.76    507.92 o 
 -10   4  10     2608.77     2634.67    153.77 o 
  -8   4  10     7942.14     7595.04    185.28 o 
  -6   4  10     2958.73     3030.39    116.11 o 
  -4   4  10     7114.38     6942.70    232.80 o 
  -2   4  10    15094.17    16076.51    334.07 o 
   0   4  10    16295.42    16575.64    485.58 o 
   2   4  10    14357.04    15577.05    452.12 o 
   4   4  10     6288.11     6385.70    186.26 o 
   6   4  10     2848.34     2874.26    152.56 o 
   8   4  10      108.65      199.90     63.99 o 
  10   4  10     7351.12     6715.40    548.92 o 
  12   4  10     3024.87     2683.22    180.80 o 
  14   4  10     1920.89     2115.63    189.39 o 
  16   4  10      893.81     1144.08    247.31 o 
 -19   5  10       58.30      215.72     84.98 o 
 -17   5  10       54.78      176.75     84.96 o 
 -15   5  10      323.57      297.41    109.39 o 
 -13   5  10      171.75      199.05     70.00 o 
 -11   5  10       63.60       62.95     50.72 o 
  -9   5  10       91.68       63.88     48.44 o 
  -7   5  10      287.74      349.58     69.39 o 
  -5   5  10      151.49      111.09     47.70 o 
  -3   5  10      624.96      858.47     94.96 o 
  -1   5  10     6864.70     6943.27    187.24 o 
   1   5  10     1860.29     1873.68     99.66 o 
   3   5  10      180.05      236.89     45.26 o 
   5   5  10     2409.41     2349.44    138.15 o 
   7   5  10       32.11       96.96     61.61 o 
   9   5  10        0.80        0.00     62.05 o 
  11   5  10      440.94      465.19    128.95 o 
  13   5  10      170.68      231.55     88.47 o 
  15   5  10      119.22      187.63     86.56 o 
 -18   6  10     1356.94     1548.94    452.42 o 
 -16   6  10      220.28      340.02    107.11 o 
 -14   6  10      847.09      932.84    173.90 o 
 -12   6  10      996.73     1121.05    245.16 o 
 -10   6  10    11368.31    11457.67    424.04 o 
  -8   6  10     6739.90     6478.85    315.05 o 
  -6   6  10     6976.94     6260.38    223.98 o 
  -4   6  10    11207.81    11304.27    296.67 o 
  -2   6  10     3270.83     3107.15    136.75 o 
   0   6  10    10633.05     9868.24    236.92 o 
   2   6  10     5119.99     4907.11    168.94 o 
   4   6  10    10075.30     9748.09    238.70 o 
   6   6  10     1341.05     1395.03    283.60 o 
   8   6  10     8515.09     7628.23    364.19 o 
  10   6  10     2793.77     2763.42    237.87 o 
  12   6  10     1021.21     1155.99    184.90 o 
  14   6  10      686.41     1007.47    167.87 o 
 -17   7  10      393.66      632.01    136.39 o 
 -15   7  10       93.95      170.71     91.11 o 
 -13   7  10      784.61      688.67    155.95 o 
 -11   7  10     1213.88      977.95    168.22 o 
  -9   7  10     1930.24     1796.16    201.19 o 
  -7   7  10      451.53      518.82     91.72 o 
  -5   7  10     1331.52     1260.95    110.04 o 
  -3   7  10     1386.05     1471.10    134.17 o 
  -1   7  10      823.48      859.30    105.06 o 
   1   7  10      286.09      305.51     59.96 o 
   3   7  10      836.28      772.50     89.55 o 
   5   7  10     1281.56     1166.49    131.08 o 
   7   7  10       91.97       56.02     69.32 o 
   9   7  10       86.39      145.56     80.55 o 
  11   7  10      560.11      557.45    133.51 o 
  13   7  10      284.40      331.36    104.67 o 
 -16   8  10      587.11      644.34    143.76 o 
 -14   8  10      711.37      716.00    158.41 o 
 -12   8  10      891.18      893.46    170.83 o 
 -10   8  10     3470.32     3477.73    317.74 o 
  -8   8  10     6077.19     5968.33    319.77 o 
  -6   8  10     2311.56     2203.51    170.63 o 
  -4   8  10      744.51      819.07    116.41 o 
  -2   8  10     6512.87     6222.12    245.36 o 
   0   8  10     2754.93     2824.40    168.79 o 
   2   8  10     2348.95     2263.15    155.55 o 
   4   8  10     2100.45     2010.98    137.65 o 
   6   8  10     4196.77     3731.23    401.07 o 
   8   8  10     2989.35     2997.49    247.29 o 
  10   8  10     2151.54     2446.37    255.06 o 
  12   8  10      965.55     1206.27    179.17 o 
 -15   9  10      126.57      203.22    137.10 o 
 -13   9  10       87.84      181.60     81.67 o 
 -11   9  10      836.94      721.39    151.72 o 
  -9   9  10       61.61      116.45     66.25 o 
  -7   9  10      587.83      525.04    105.57 o 
  -5   9  10     3453.96     3088.07    189.06 o 
  -3   9  10     3446.21     3286.93    193.68 o 
  -1   9  10      329.22      426.27     89.75 o 
   1   9  10     1193.15     1152.29    136.57 o 
   3   9  10     2181.84     2049.76    170.46 o 
   5   9  10     1516.32     1362.75    152.21 o 
   7   9  10       85.00      281.84     95.00 o 
   9   9  10      658.17      842.20    153.79 o 
  11   9  10      675.19      800.81    148.82 o 
 -12  10  10     1808.39     1789.21    291.93 o 
 -10  10  10      366.65      473.98    120.47 o 
  -8  10  10      183.88      300.75    102.07 o 
  -6  10  10      785.08      741.88    152.52 o 
  -4  10  10     2877.60     2561.43    257.75 o 
  -2  10  10     3143.96     2814.26    247.21 o 
   0  10  10      730.28      895.28    161.08 o 
   2  10  10     5034.46     4954.73    304.08 o 
   4  10  10     1150.89     1349.45    279.03 o 
   6  10  10      186.18      245.70    110.21 o 
   8  10  10      853.42      951.07    241.40 o 
  -9  11  10     1026.05     1107.75    188.91 o 
  -7  11  10      431.92      535.17    126.82 o 
  -5  11  10      259.49      297.85     92.18 o 
  -3  11  10      286.58      357.63     93.92 o 
  -1  11  10     2800.21     2773.31    237.56 o 
   1  11  10      590.61      788.97    152.64 o 
   3  11  10      543.14      565.35    144.89 o 
   5  11  10      373.03      339.78    118.28 o 
  -6  12  10      376.20      572.84    127.51 o 
  -4  12  10     1195.11     1085.90    188.65 o 
  -2  12  10      971.75     1154.80    188.85 o 
   0  12  10      599.73      637.95    135.58 o 
   2  12  10     1108.51     1129.22    180.43 o 
 -21   1  11      323.65      558.16    133.61 o 
 -19   1  11      716.46      885.45    131.93 o 
 -17   1  11     1852.63     2032.30    184.15 o 
 -15   1  11     1093.89      995.38    138.05 o 
 -13   1  11     3237.25     2846.21    280.56 o 
 -11   1  11     3976.61     3827.14    159.86 o 
  -9   1  11    21352.73    20702.44    891.71 o 
  -7   1  11     6812.18     6077.12    269.86 o 
  -5   1  11     3257.40     2918.48    108.81 o 
  -3   1  11    16083.58    14937.21    585.98 o 
  -1   1  11     4988.88     4793.17    205.25 o 
   1   1  11    11860.41     9559.90    337.93 o 
   3   1  11    10341.99     9941.83    385.98 o 
   5   1  11    17366.56    17479.84    783.92 o 
   7   1  11     8824.71     8171.67    409.81 o 
   9   1  11     3078.62     2956.65    149.41 o 
  11   1  11     5548.52     5377.13    209.15 o 
  13   1  11     4668.07     4519.84    235.39 o 
  15   1  11       31.29      147.44     86.90 o 
 -20   2  11       68.79      128.16     69.62 o 
 -18   2  11       30.40      101.28     62.29 o 
 -16   2  11      436.24      422.22     91.64 o 
 -14   2  11      163.64      178.82     60.04 o 
 -12   2  11      102.05      117.35     56.48 o 
 -10   2  11     1091.64     1170.39    116.78 o 
  -8   2  11      171.25      113.27     37.53 o 
  -6   2  11      645.46      714.91     67.39 o 
  -4   2  11       38.75        7.00     22.80 o 
  -2   2  11     1792.91     1709.75     82.21 o 
   0   2  11      486.61      697.55     55.89 o 
   2   2  11       16.23       34.94     20.87 o 
   4   2  11      281.61      357.74     59.77 o 
   6   2  11       94.56      129.67     42.85 o 
   8   2  11     2385.16     2307.55    130.01 o 
  10   2  11      188.28      180.60     57.37 o 
  12   2  11      895.18      941.79    135.54 o 
  14   2  11        2.13       79.81     72.33 o 
  16   2  11       24.15      158.94     84.55 o 
 -19   3  11      882.70     1050.87    143.58 o 
 -17   3  11     2049.45     1902.36    184.25 o 
 -15   3  11     6601.28     5716.18    259.40 o 
 -13   3  11     4696.01     4522.79    215.61 o 
 -11   3  11     3813.93     3661.99    185.96 o 
  -9   3  11    17561.20    17661.29    837.85 o 
  -7   3  11     6459.16     6484.83    343.77 o 
  -5   3  11      809.98      833.15     71.41 o 
  -3   3  11    23770.72    23918.69    552.20 o 
  -1   3  11    20718.49    20205.85    526.98 o 
   1   3  11    11900.30    11960.14    387.95 o 
   3   3  11    29731.59    31673.94    934.93 o 
   5   3  11     3662.34     3185.98    260.15 o 
   7   3  11       25.61       18.29     39.34 o 
   9   3  11     2544.12     2305.18    155.24 o 
  11   3  11     9361.40     8591.23    389.37 o 
  13   3  11      929.30     1207.86    152.14 o 
  15   3  11     1011.36     1098.23    179.50 o 
 -20   4  11       26.87      156.90     62.74 o 
 -18   4  11      397.03      488.64    102.08 o 
 -16   4  11      283.72      291.81     85.28 o 
 -14   4  11     1152.84     1254.39    183.51 o 
 -12   4  11      335.56      297.57     78.78 o 
 -10   4  11       13.40       47.51     51.28 o 
  -8   4  11     5048.13     5269.75    301.99 o 
  -6   4  11     5363.62     5576.88    252.43 o 
  -4   4  11      176.88      198.40     42.96 o 
  -2   4  11     3196.05     3058.18    127.34 o 
   0   4  11     4574.12     4462.14    119.74 o 
   2   4  11      374.74      424.50     47.68 o 
   4   4  11        6.07       41.83     37.30 o 
   6   4  11     3258.76     3383.20    170.05 o 
   8   4  11       42.16       48.71     47.26 o 
  10   4  11      418.21      406.74     88.43 o 
  12   4  11      161.22      159.87     72.43 o 
  14   4  11       12.14       83.80     69.12 o 
 -19   5  11      931.10     1175.97    194.57 o 
 -17   5  11     1365.36     1247.69    193.58 o 
 -15   5  11     1624.97     1768.96    225.98 o 
 -13   5  11     1102.67     1144.70    137.88 o 
 -11   5  11     5210.45     5055.13    288.70 o 
  -9   5  11     4320.93     3934.91    293.55 o 
  -7   5  11     4007.08     3944.04    173.63 o 
  -5   5  11     2563.98     2720.79    145.66 o 
  -3   5  11    10814.73    10379.25    276.37 o 
  -1   5  11    18348.88    18645.62    314.27 o 
   1   5  11    14128.23    14870.91    400.11 o 
   3   5  11    16604.90    16878.88    624.84 o 
   5   5  11     3386.07     3000.06    215.16 o 
   7   5  11     2157.59     2306.01    211.26 o 
   9   5  11     4701.78     4784.56    442.74 o 
  11   5  11     3158.04     3141.20    249.04 o 
  13   5  11     1766.21     1885.50    230.93 o 
  15   5  11      684.87      923.65    217.74 o 
 -18   6  11       39.01      191.99     78.69 o 
 -16   6  11       11.80       98.69     65.86 o 
 -14   6  11      829.69      698.17    165.86 o 
 -12   6  11     2523.17     2141.02    402.15 o 
 -10   6  11     1397.88     1402.74    187.10 o 
  -8   6  11      891.65      698.27    137.40 o 
  -6   6  11      488.48      570.71     93.70 o 
  -4   6  11     1005.32      948.16    109.05 o 
  -2   6  11      348.76      354.42     61.80 o 
   0   6  11      447.94      373.63     60.02 o 
   2   6  11     5573.59     5491.51    241.57 o 
   4   6  11     1442.18     1407.68    139.31 o 
   6   6  11        1.35        4.72     59.71 o 
   8   6  11     1173.39     1195.73    186.16 o 
  10   6  11      613.85      827.48    234.41 o 
  12   6  11       62.04      213.91     89.17 o 
  14   6  11      247.03      387.17     97.59 o 
 -17   7  11      557.97      732.22    148.95 o 
 -15   7  11      151.72      250.00     93.16 o 
 -13   7  11     1583.23     1623.44    219.41 o 
 -11   7  11     3438.67     3507.19    262.48 o 
  -9   7  11     1694.15     1789.97    237.90 o 
  -7   7  11     6872.81     6896.63    254.82 o 
  -5   7  11     5250.30     5259.72    246.46 o 
  -3   7  11     1406.61     1383.42    114.21 o 
  -1   7  11      369.56      345.40     64.93 o 
   1   7  11     5257.09     5179.20    187.02 o 
   3   7  11     4454.45     4538.57    177.25 o 
   5   7  11     3399.81     2989.58    232.08 o 
   7   7  11     4732.51     4413.39    287.95 o 
   9   7  11     1623.29     1890.00    226.58 o 
  11   7  11     2214.23     2834.68    233.18 o 
  13   7  11     1000.25     1284.61    182.07 o 
 -16   8  11      367.32      876.60    247.85 o 
 -14   8  11        8.51        0.00     68.76 o 
 -12   8  11      282.99      295.75    100.95 o 
 -10   8  11     1184.61     1220.60    191.36 o 
  -8   8  11       96.83        0.00    118.82 o 
  -6   8  11      265.11      212.09     56.98 o 
  -4   8  11        1.99       21.83     40.32 o 
  -2   8  11     5361.59     5203.96    199.12 o 
   0   8  11     1085.58     1078.78    110.33 o 
   2   8  11     4910.15     4640.36    189.83 o 
   4   8  11       10.56       18.31     51.33 o 
   6   8  11       15.85        0.00     61.23 o 
   8   8  11     1642.44     1523.20    208.76 o 
  10   8  11      468.42      466.98    111.41 o 
  12   8  11      517.68      508.54    102.64 o 
 -13   9  11      475.00      496.08    138.71 o 
 -11   9  11     1473.15     1593.37    217.47 o 
  -9   9  11     2030.22     2161.72    193.77 o 
  -7   9  11     1796.79     1907.58    178.56 o 
  -5   9  11     1955.74     1797.94    168.80 o 
  -3   9  11      193.33      281.17     79.29 o 
  -1   9  11     8924.05     8572.86    378.06 o 
   1   9  11     4853.03     5271.39    298.98 o 
   3   9  11      296.80      285.00     81.11 o 
   5   9  11      333.07      586.45    141.20 o 
   7   9  11      347.66      431.39    117.96 o 
   9   9  11     1911.38     1993.09    234.40 o 
 -12  10  11      505.81      707.13    150.70 o 
 -10  10  11      281.96      429.88    111.93 o 
  -8  10  11      618.74      609.69    137.16 o 
  -6  10  11       36.86       77.29     67.74 o 
  -4  10  11      290.22      370.04    104.33 o 
  -2  10  11      873.66      858.83    188.98 o 
   0  10  11     1829.15     1713.21    210.08 o 
   2  10  11      260.66      265.22    110.89 o 
   4  10  11     1239.22     1466.36    365.32 o 
   6  10  11      523.26      556.45    163.44 o 
   8  10  11      219.47      482.79    146.77 o 
  -9  11  11     1680.99     1723.19    231.86 o 
  -7  11  11     1158.33     1040.56    218.01 o 
  -5  11  11      942.11     1062.38    185.48 o 
  -3  11  11      774.47      920.98    174.89 o 
  -1  11  11     1697.17     1730.87    221.94 o 
   1  11  11     3837.52     3728.26    276.20 o 
   3  11  11      933.40     1282.79    268.82 o 
   5  11  11      735.99      805.91    224.73 o 
  -4  12  11      814.32      905.84    166.15 o 
  -2  12  11      357.32      430.05    115.79 o 
   0  12  11     1726.09     2010.14    243.68 o 
 -20   0  12      366.49      593.01    200.54 o 
 -18   0  12     3361.42     3037.62    351.07 o 
 -16   0  12     1629.42     1645.28    230.64 o 
 -14   0  12       24.22       13.98     49.80 o 
 -12   0  12    10270.10    10100.42    534.94 o 
 -10   0  12     9847.31     8979.38   1320.15 o 
  -8   0  12     8939.48     8932.76   1190.05 o 
  -6   0  12    24668.21    23454.34   1142.94 o 
  -4   0  12     8616.02     8507.53    369.13 o 
  -2   0  12    11673.05    10451.94    383.04 o 
   0   0  12     1364.26      971.38    115.59 o 
   2   0  12    23017.08    21103.05    928.76 o 
   4   0  12       18.85       15.70     38.65 o 
   6   0  12     5604.40     4902.64    521.77 o 
   8   0  12    20457.27    19750.85   2045.96 o 
  10   0  12    10572.24    10161.45    755.10 o 
  12   0  12     2416.67     2463.04    226.71 o 
  14   0  12      360.63      323.12    141.93 o 
  16   0  12     2171.89     2095.69    361.29 o 
 -19   1  12       45.99      147.46     66.71 o 
 -17   1  12       61.55      124.17     57.13 o 
 -15   1  12        8.60       61.70     43.61 o 
 -13   1  12     1905.87     1733.31    153.75 o 
 -11   1  12        6.94       49.13     47.61 o 
  -9   1  12      411.08      458.56     70.94 o 
  -7   1  12       11.76        0.00     24.39 o 
  -5   1  12     1269.19     1199.80     78.85 o 
  -3   1  12     1613.18     1647.75     76.75 o 
  -1   1  12     2452.16     2880.37    105.19 o 
   1   1  12     1515.13     1752.06     92.96 o 
   3   1  12      657.24      667.12     76.11 o 
   5   1  12      506.91      500.94     71.81 o 
   7   1  12       97.39      111.51     44.67 o 
   9   1  12     5423.74     5097.14    244.44 o 
  11   1  12        3.78       14.26     50.08 o 
  13   1  12      851.24      849.59    130.72 o 
  15   1  12       57.23      125.87     87.35 o 
 -20   2  12     1028.62     1061.91    153.25 o 
 -18   2  12      537.02      582.40    106.70 o 
 -16   2  12      519.98      476.65     95.90 o 
 -14   2  12     5610.65     5515.15    246.32 o 
 -12   2  12    14080.19    13206.72    718.68 o 
 -10   2  12     7116.53     7289.54    574.35 o 
  -8   2  12     1319.84     1262.24     88.95 o 
  -6   2  12     2108.02     2023.17     99.70 o 
  -4   2  12    27987.21    29905.76   1220.58 o 
  -2   2  12    27344.86    27298.17    537.23 o 
   0   2  12    11898.06    11497.16    433.50 o 
   2   2  12     7728.21     6876.68    264.12 o 
   4   2  12    11123.77    10455.70    405.69 o 
   6   2  12     7028.79     6460.86    493.54 o 
   8   2  12     1374.66     1401.53    120.58 o 
  10   2  12     6311.49     6067.27    221.61 o 
  12   2  12      815.23      788.52    126.76 o 
  14   2  12     2918.07     2952.09    248.81 o 
  16   2  12     1451.80     1798.09    235.32 o 
 -19   3  12      204.82      180.56     73.65 o 
 -17   3  12      218.08      304.68     83.88 o 
 -15   3  12      167.76      206.90     70.69 o 
 -13   3  12       50.92       15.99     51.02 o 
 -11   3  12       23.41       57.24     52.18 o 
  -9   3  12     1500.10     1731.34    195.62 o 
  -7   3  12     5843.22     5807.01    310.79 o 
  -5   3  12     1784.08     1816.01     96.44 o 
  -3   3  12     2709.05     2819.61    111.75 o 
  -1   3  12     1409.10     1462.13     83.76 o 
   1   3  12     1069.44     1065.35     62.77 o 
   3   3  12      349.44      344.90     66.82 o 
   5   3  12     1555.63     1661.66    130.04 o 
   7   3  12        1.08        6.56     44.06 o 
   9   3  12       13.65       32.67     55.72 o 
  11   3  12     1968.06     1973.54    176.12 o 
  13   3  12        5.53       56.62     61.42 o 
  15   3  12        5.79      100.20     76.16 o 
 -18   4  12      430.27      531.33    108.38 o 
 -16   4  12      323.71      374.70     87.28 o 
 -14   4  12     3109.43     3051.05    214.92 o 
 -12   4  12     3985.10     3700.34    197.25 o 
 -10   4  12     8658.61     8558.61    532.47 o 
  -8   4  12     1900.00     1973.86    108.39 o 
  -6   4  12     3199.56     3533.25    161.80 o 
  -4   4  12     7846.51     7608.64    186.06 o 
  -2   4  12     8161.35     8009.67    246.92 o 
   0   4  12    20375.44    21182.99    599.79 o 
   2   4  12     5958.03     5558.41    279.85 o 
   4   4  12     9939.18    10289.57    652.83 o 
   6   4  12      273.29      348.03     78.24 o 
   8   4  12    11724.36    11539.08    339.51 o 
  10   4  12     3281.53     3168.64    260.21 o 
  12   4  12     1429.70     1518.88    209.82 o 
  14   4  12     1723.50     2022.84    248.12 o 
 -19   5  12       18.99      145.26     87.10 o 
 -17   5  12       15.80       41.01     73.89 o 
 -15   5  12      375.20      341.37    109.86 o 
 -13   5  12      140.84      144.28     90.76 o 
 -11   5  12      662.30      529.22    133.50 o 
  -9   5  12      356.91      520.30    123.72 o 
  -7   5  12      135.86      127.66     52.78 o 
  -5   5  12       17.08       60.81     42.92 o 
  -3   5  12      311.04      357.69     71.53 o 
  -1   5  12     1500.59     1425.10    100.19 o 
   1   5  12        1.30       36.25     30.24 o 
   3   5  12     9945.53     9202.81    554.57 o 
   5   5  12      299.97      214.12     90.22 o 
   7   5  12        1.16       62.98     68.43 o 
   9   5  12      928.35      930.12    170.45 o 
  11   5  12     1255.75     1138.90    188.57 o 
  13   5  12      101.65      170.96    136.02 o 
 -18   6  12      424.65      642.74    135.97 o 
 -16   6  12     1060.48     1178.99    196.70 o 
 -14   6  12      564.65      576.37    245.43 o 
 -12   6  12     5898.72     5307.81    483.60 o 
 -10   6  12     3618.41     3670.53    257.52 o 
  -8   6  12     1709.88     1714.57    191.58 o 
  -6   6  12     5214.40     4923.48    259.81 o 
  -4   6  12     8475.60     7981.90    262.04 o 
  -2   6  12      785.69      799.75     88.27 o 
   0   6  12     1981.74     1994.99    120.32 o 
   2   6  12     7790.51     7832.50    234.59 o 
   4   6  12     1216.45     1148.56    164.00 o 
   6   6  12     4949.25     4996.89    398.92 o 
   8   6  12     4923.92     4542.24    312.36 o 
  10   6  12     4403.68     4199.78    290.78 o 
  12   6  12      261.85      449.51    106.99 o 
 -17   7  12       22.64       24.66     56.41 o 
 -15   7  12       64.38      163.37     86.60 o 
 -13   7  12      299.20      386.23    121.26 o 
 -11   7  12      452.73      426.34    130.02 o 
  -9   7  12     1656.66     1549.93    199.61 o 
  -7   7  12      809.87      729.35    144.51 o 
  -5   7  12     1635.54     1508.57    141.03 o 
  -3   7  12       27.23       23.64     40.52 o 
  -1   7  12        3.05        1.01     35.70 o 
   1   7  12     1368.93     1357.54    114.68 o 
   3   7  12       53.30       58.01     53.56 o 
   5   7  12      830.34      821.88    156.22 o 
   7   7  12        2.50        6.65     71.09 o 
   9   7  12      534.58      552.23    131.58 o 
  11   7  12      486.66      595.12    206.72 o 
 -16   8  12      551.47      749.69    144.12 o 
 -14   8  12     1661.01     1850.17    348.92 o 
 -12   8  12     1085.72     1376.50    203.70 o 
 -10   8  12     2790.65     2905.88    256.24 o 
  -8   8  12     4435.82     4083.79    277.87 o 
  -6   8  12     5039.39     4685.65    197.98 o 
  -4   8  12     3482.33     3569.59    194.85 o 
  -2   8  12     5945.86     5649.13    211.59 o 
   0   8  12     3198.08     3108.99    158.72 o 
   2   8  12      713.44      707.27     94.61 o 
   4   8  12     3179.28     2946.17    237.35 o 
   6   8  12     2623.45     2493.24    242.56 o 
   8   8  12      879.98      912.99    165.63 o 
  10   8  12     1395.71     1616.15    210.49 o 
 -13   9  12      607.92      713.32    164.52 o 
 -11   9  12      288.10      455.52    121.07 o 
  -9   9  12     1678.40     1632.27    175.29 o 
  -7   9  12      545.45      716.44    124.45 o 
  -5   9  12      814.63      853.43    109.04 o 
  -3   9  12      387.99      358.16     77.31 o 
  -1   9  12     2262.51     2199.33    151.44 o 
   1   9  12      381.65      451.70     84.88 o 
   3   9  12      457.84      484.82     99.88 o 
   5   9  12     1228.91     1266.91    226.34 o 
   7   9  12      237.10      286.89    119.35 o 
   9   9  12      502.00      680.07    130.73 o 
 -12  10  12      269.32      410.63    102.41 o 
 -10  10  12      792.42      886.36    167.52 o 
  -8  10  12      990.13     1043.02    185.84 o 
  -6  10  12      486.12      509.57    179.57 o 
  -4  10  12      507.51      574.69    112.42 o 
  -2  10  12     4897.96     4617.87    208.11 o 
   0  10  12     4609.73     4476.31    207.21 o 
   2  10  12     1031.94     1168.52    151.61 o 
   4  10  12     1545.21     1414.19    199.14 o 
   6  10  12     1746.83     1757.64    214.93 o 
  -9  11  12      166.30      330.11    158.06 o 
  -7  11  12     1395.68     1367.85    205.76 o 
  -5  11  12      298.33      383.39    101.88 o 
  -3  11  12      729.47      659.99    116.94 o 
  -1  11  12     1362.82     1225.23    157.98 o 
   1  11  12      648.06      700.58    121.94 o 
   3  11  12     1251.41     1233.86    290.32 o 
 -19   1  13     1713.04     1707.24    184.78 o 
 -17   1  13      532.55      772.75    128.95 o 
 -15   1  13     1170.98     1263.39    148.90 o 
 -13   1  13     4412.45     4509.49    249.17 o 
 -11   1  13     2658.04     2629.97    267.03 o 
  -9   1  13    12417.02    12633.28    638.29 o 
  -7   1  13    13333.37    12725.29    684.98 o 
  -5   1  13     4546.66     3977.53    138.18 o 
  -3   1  13     9586.87     8731.95    213.14 o 
  -1   1  13    32636.23    32208.83    972.49 o 
   1   1  13     5720.19     5454.21    323.13 o 
   3   1  13     4478.17     3819.91    151.00 o 
   5   1  13     5573.72     4898.38    364.95 o 
   7   1  13     9510.04     9435.01    590.07 o 
   9   1  13    11062.95    10810.28    493.31 o 
  11   1  13     3461.05     3359.78    178.10 o 
  13   1  13     2710.23     2806.10    209.07 o 
  15   1  13      384.74      704.43    169.08 o 
 -20   2  13       30.72      138.18     62.56 o 
 -18   2  13      211.02      358.06     83.87 o 
 -16   2  13       48.33       93.13     61.24 o 
 -14   2  13        3.79       69.35     51.32 o 
 -12   2  13      420.59      372.07     83.32 o 
 -10   2  13       40.38       34.53     46.56 o 
  -8   2  13       36.36       45.74     32.86 o 
  -6   2  13      116.83      144.03     41.28 o 
  -4   2  13    10054.84    10195.25    390.10 o 
  -2   2  13      937.38      902.19     76.33 o 
   0   2  13      137.43      199.58     38.16 o 
   2   2  13      630.06      827.67     82.72 o 
   4   2  13      752.29      688.05     82.65 o 
   6   2  13        4.03       51.29     39.30 o 
   8   2  13      186.41      219.18     64.13 o 
  10   2  13     1090.92     1304.81    130.38 o 
  12   2  13      114.08      188.17     77.81 o 
  14   2  13       28.91      109.48     76.14 o 
 -19   3  13      639.09      754.24    120.02 o 
 -17   3  13      891.36     1025.71    143.73 o 
 -15   3  13      920.48     1083.24    141.16 o 
 -13   3  13     5646.00     5328.19    243.22 o 
 -11   3  13     6270.11     6165.44    301.37 o 
  -9   3  13     2526.39     2620.23    154.63 o 
  -7   3  13     6068.85     5624.62    202.82 o 
  -5   3  13     1549.69     1803.98     99.11 o 
  -3   3  13    17210.09    17135.26    300.55 o 
  -1   3  13    13529.06    13621.45    303.19 o 
   1   3  13    18224.38    18634.17    442.67 o 
   3   3  13     6601.70     6475.13    275.72 o 
   5   3  13       51.78       78.63     47.09 o 
   7   3  13     2479.36     2649.86    171.57 o 
   9   3  13     4513.78     4406.47    223.38 o 
  11   3  13      767.66      777.05    126.42 o 
  13   3  13     1181.60     1209.15    154.92 o 
  15   3  13     1602.74     1855.00    237.92 o 
 -18   4  13        1.82       33.49     51.27 o 
 -16   4  13      363.74      256.14     78.29 o 
 -14   4  13      564.34      543.06    107.39 o 
 -12   4  13       13.35       20.29     48.90 o 
 -10   4  13      662.31      760.69    110.16 o 
  -8   4  13      113.29      142.62     44.80 o 
  -6   4  13      579.96      671.12     74.09 o 
  -4   4  13        3.27       30.87     32.81 o 
  -2   4  13     1648.98     1677.83     97.47 o 
   0   4  13     1240.19     1391.51     90.09 o 
   2   4  13       96.03      124.17     61.40 o 
   4   4  13     4489.07     3992.01    249.73 o 
   6   4  13      965.82     1037.45    165.94 o 
   8   4  13     1979.21     1691.54    207.54 o 
  10   4  13      391.89      462.47    123.10 o 
  12   4  13        1.02        9.45     51.61 o 
  14   4  13      104.34      129.57    102.69 o 
 -17   5  13      792.67      847.60    169.08 o 
 -15   5  13     1689.55     1861.25    281.99 o 
 -13   5  13     3412.53     3737.36    274.30 o 
 -11   5  13     4051.23     3877.45    264.59 o 
  -9   5  13      839.51      927.12    213.71 o 
  -7   5  13    10969.55     9974.25    350.23 o 
  -5   5  13     4994.80     4504.26    194.40 o 
  -3   5  13     1379.26     1355.39    124.16 o 
  -1   5  13     9536.11     9585.37    316.14 o 
   1   5  13    22132.76    22219.76    648.81 o 
   3   5  13     1866.37     1706.04    188.02 o 
   5   5  13      267.53      332.16    103.80 o 
   7   5  13     7835.68     7197.73    434.14 o 
   9   5  13     2855.60     3131.01    248.49 o 
  11   5  13     1790.77     2062.01    237.13 o 
  13   5  13     1212.75     1384.60    197.60 o 
 -18   6  13      115.26      239.86     92.10 o 
 -16   6  13       25.38       74.76     77.46 o 
 -14   6  13       54.28       87.24     77.07 o 
 -12   6  13     1955.70     1672.00    214.90 o 
 -10   6  13     1394.69     1259.15    185.60 o 
  -8   6  13        1.30       25.05     68.81 o 
  -6   6  13      482.94      461.71     90.88 o 
  -4   6  13     4154.26     3726.67    186.97 o 
  -2   6  13     5689.69     5763.14    195.08 o 
   0   6  13     1791.77     1723.27    114.09 o 
   2   6  13     1220.80     1298.67    131.26 o 
   4   6  13      105.82      225.19     91.61 o 
   6   6  13       91.34       67.08     77.49 o 
   8   6  13     1729.55     1734.61    216.84 o 
  10   6  13       26.63      125.53     75.78 o 
  12   6  13       10.52       52.69     73.12 o 
 -17   7  13      203.97      223.74     92.75 o 
 -15   7  13      238.49      323.42    104.90 o 
 -13   7  13      371.99      389.10    115.42 o 
 -11   7  13     3235.40     3148.67    252.59 o 
  -9   7  13     5848.93     5212.54    312.23 o 
  -7   7  13      736.81      765.34    150.56 o 
  -5   7  13     7646.58     7135.69    370.09 o 
  -3   7  13     7659.56     7338.96    233.47 o 
  -1   7  13    12279.71    11895.65    293.40 o 
   1   7  13      584.27      642.76     89.07 o 
   3   7  13      121.32      189.30     84.12 o 
   5   7  13     6031.15     5448.54    323.39 o 
   7   7  13     3567.35     3370.37    449.73 o 
   9   7  13     4278.75     3777.09    273.77 o 
  11   7  13     1593.67     1829.56    225.82 o 
 -14   8  13      545.32      710.38    150.35 o 
 -12   8  13      707.25      761.53    153.90 o 
 -10   8  13       22.35        0.00     61.35 o 
  -8   8  13       51.15       97.04     84.90 o 
  -6   8  13     3223.43     3029.04    164.56 o 
  -4   8  13     5379.47     4991.21    203.42 o 
  -2   8  13       17.11       68.57     47.90 o 
   0   8  13     2331.70     2277.93    147.50 o 
   2   8  13     3425.51     3082.93    191.28 o 
   4   8  13      259.71      367.54    137.10 o 
   6   8  13       30.62       74.44     74.82 o 
   8   8  13     1226.46     1429.09    198.92 o 
  10   8  13     1333.77     1322.37    191.47 o 
 -13   9  13     1320.88     1555.18    213.42 o 
 -11   9  13     1089.94     1353.57    201.38 o 
  -9   9  13     1069.65     1178.72    154.19 o 
  -7   9  13      875.29      845.95    134.00 o 
  -5   9  13      154.11      206.96     66.28 o 
  -3   9  13     3738.93     3513.36    178.97 o 
  -1   9  13     2046.87     1969.76    154.29 o 
   1   9  13     3215.67     3153.76    200.87 o 
   3   9  13     3159.00     3250.64    256.97 o 
   5   9  13     1058.77     1293.00    197.22 o 
   7   9  13      369.03      543.48    114.17 o 
   9   9  13      337.22      533.62    153.22 o 
 -10  10  13       37.53       93.05     65.19 o 
  -8  10  13       86.22      369.95    109.08 o 
  -6  10  13      337.17      396.88     86.62 o 
  -4  10  13     1167.00     1093.98    127.56 o 
  -2  10  13     3185.99     2933.70    175.06 o 
   0  10  13      157.08      163.07     57.02 o 
   2  10  13      248.35      245.50    102.26 o 
   4  10  13      382.59      398.69    116.51 o 
   6  10  13      430.88      630.00    133.74 o 
  -7  11  13       26.20      136.09     71.70 o 
  -5  11  13     1178.32     1257.61    190.06 o 
  -3  11  13      356.96      594.66    107.27 o 
  -1  11  13     1439.27     1343.71    165.51 o 
   1  11  13     1270.61     1300.52    199.20 o 
   3  11  13      299.16      319.35    159.68 o 
 -20   0  14      546.71      669.89    217.20 o 
 -18   0  14      687.26     1084.40    266.67 o 
 -16   0  14     4324.57     4591.22    343.28 o 
 -14   0  14     1918.76     2020.70    340.59 o 
 -12   0  14     2205.73     2104.08    195.33 o 
 -10   0  14      144.43       74.45     65.51 o 
  -8   0  14     2437.83     2654.46    275.27 o 
  -6   0  14    15278.88    13341.07    451.19 o 
  -4   0  14    28233.21    27601.32   1586.90 o 
  -2   0  14     5060.15     3850.11    218.18 o 
   0   0  14     1084.47      789.68    118.20 o 
   2   0  14     2010.61     1621.43    153.54 o 
   4   0  14     1680.51     1725.76    165.65 o 
   6   0  14     7231.31     7167.00    689.24 o 
   8   0  14     1403.38     1348.21    235.75 o 
  10   0  14     8894.45     8220.56    586.29 o 
  12   0  14     4587.38     4110.64    288.12 o 
  14   0  14     1502.44     1691.92    318.28 o 
 -19   1  14       35.13      224.50     75.83 o 
 -17   1  14       34.24       51.39     51.45 o 
 -15   1  14      105.82      114.17     58.88 o 
 -13   1  14      550.31      550.95    101.23 o 
 -11   1  14      677.27      776.22    107.56 o 
  -9   1  14      948.72     1008.50    122.76 o 
  -7   1  14      438.12      491.14     67.27 o 
  -5   1  14     1396.77     1526.31     96.69 o 
  -3   1  14      388.99      501.69     56.05 o 
  -1   1  14      352.30      462.31     54.19 o 
   1   1  14      510.77      672.91     79.04 o 
   3   1  14      837.01      789.56     87.47 o 
   5   1  14        2.19       38.62     40.41 o 
   7   1  14      488.11      550.60     89.53 o 
   9   1  14      200.59      190.46     67.31 o 
  11   1  14       63.91       54.55     60.42 o 
  13   1  14       10.31       85.80     58.38 o 
  15   1  14        0.02      130.05     84.16 o 
 -20   2  14       76.63      159.72     72.27 o 
 -18   2  14      723.05      830.25    132.80 o 
 -16   2  14     4052.22     3692.03    217.06 o 
 -14   2  14     2587.66     2557.71    189.19 o 
 -12   2  14     2435.36     2512.87    246.98 o 
 -10   2  14     8839.08     8206.95    659.32 o 
  -8   2  14     3382.76     3583.34    142.38 o 
  -6   2  14     6702.74     6618.27    419.13 o 
  -4   2  14     8026.33     8003.96    233.03 o 
  -2   2  14    19123.34    18627.96    385.44 o 
   0   2  14     9228.70     8859.51    327.14 o 
   2   2  14     8302.43     7558.00    310.63 o 
   4   2  14    11567.98    11242.74    346.33 o 
   6   2  14     6654.03     6288.67    215.81 o 
   8   2  14     3296.33     2974.78    160.00 o 
  10   2  14      485.63      571.54    100.35 o 
  12   2  14     2880.55     2634.29    203.11 o 
  14   2  14      406.09      514.04    136.79 o 
 -19   3  14      110.69      237.39     78.27 o 
 -17   3  14      234.21      337.12     81.73 o 
 -15   3  14       22.78       25.22     61.16 o 
 -13   3  14        3.65       26.80     55.65 o 
 -11   3  14      712.77      887.77    126.88 o 
  -9   3  14     1060.83     1136.90    123.26 o 
  -7   3  14       55.80      111.67     39.94 o 
  -5   3  14     1161.62     1190.88     93.18 o 
  -3   3  14      650.77      641.13     71.43 o 
  -1   3  14     1147.27     1239.88     87.53 o 
   1   3  14       55.73       49.13     36.84 o 
   3   3  14       26.91        0.00     37.26 o 
   5   3  14     2144.62     2225.55    159.49 o 
   7   3  14      449.36      512.03    101.15 o 
   9   3  14      148.29      184.63     74.89 o 
  11   3  14       88.85      126.15     66.60 o 
  13   3  14      233.00      278.41     83.15 o 
 -18   4  14      873.74     1103.91    147.50 o 
 -16   4  14     3092.96     2994.53    207.46 o 
 -14   4  14     3502.94     3228.12    234.52 o 
 -12   4  14     3841.67     3864.63    381.08 o 
 -10   4  14     3062.65     3424.12    225.93 o 
  -8   4  14     3839.12     4002.06    272.84 o 
  -6   4  14     2587.25     2336.12    139.25 o 
  -4   4  14    10812.22    10208.51    285.67 o 
  -2   4  14    10254.06     9661.61    274.73 o 
   0   4  14    18154.15    18504.67    443.32 o 
   2   4  14    10217.71     9638.11    529.57 o 
   4   4  14     5199.21     5104.76    288.70 o 
   6   4  14     8716.97     8665.17    516.93 o 
   8   4  14      991.11      986.05    173.76 o 
  10   4  14     1616.75     1607.91    215.45 o 
  12   4  14     1093.26     1357.85    200.13 o 
 -17   5  14        7.69       63.78    126.07 o 
 -15   5  14        0.64       80.74     67.17 o 
 -13   5  14     3190.15     2837.86    257.07 o 
 -11   5  14      506.65      333.33    115.96 o 
  -9   5  14      230.77      171.62     87.32 o 
  -7   5  14     1378.87     1454.38    134.84 o 
  -5   5  14     2179.54     1943.24    135.23 o 
  -3   5  14       43.99       63.70     47.54 o 
  -1   5  14       77.99       53.17     38.63 o 
   1   5  14    12631.27    11918.92    422.62 o 
   3   5  14      783.99      773.09    141.20 o 
   5   5  14      735.70      727.91    145.89 o 
   7   5  14     1797.45     1614.67    223.65 o 
   9   5  14      258.77      304.04    100.17 o 
  11   5  14       74.56      209.78     84.74 o 
  13   5  14      278.32      411.35     95.02 o 
 -16   6  14      454.99      527.82    123.14 o 
 -14   6  14     3502.17     3190.45    258.79 o 
 -12   6  14     1228.97     1398.01    202.39 o 
 -10   6  14     1636.72     1687.72    210.36 o 
  -8   6  14     1888.51     2112.25    274.73 o 
  -6   6  14     8856.09     7997.01    348.42 o 
  -4   6  14     3201.35     2982.62    173.61 o 
  -2   6  14      428.37      465.10     76.64 o 
   0   6  14     4844.64     4877.82    327.80 o 
   2   6  14      744.79      900.30    153.16 o 
   4   6  14     5529.86     5050.87    533.06 o 
   6   6  14     2836.90     2847.61    237.65 o 
   8   6  14     4551.46     4264.16    293.33 o 
  10   6  14     1873.30     1952.00    232.93 o 
  12   6  14     1799.32     2189.78    211.95 o 
 -15   7  14       67.62       53.80     67.36 o 
 -13   7  14      672.37      740.29    144.76 o 
 -11   7  14      414.06      463.93    126.70 o 
  -9   7  14      197.83      260.28    105.83 o 
  -7   7  14     1085.26      929.23    167.61 o 
  -5   7  14     2635.18     2401.89    165.09 o 
  -3   7  14     1278.91     1286.36    120.70 o 
  -1   7  14    11330.61    11335.47    291.92 o 
   1   7  14     4948.06     5089.00    298.62 o 
   3   7  14      561.75      595.23    131.78 o 
   5   7  14       17.90        0.00     70.08 o 
   7   7  14     5595.02     5070.34    320.92 o 
   9   7  14       13.33       12.66     46.68 o 
  11   7  14       52.72      171.59    154.84 o 
 -14   8  14     1198.10     1626.66    219.47 o 
 -12   8  14      478.56      621.18    138.70 o 
 -10   8  14      895.32     1095.76    189.49 o 
  -8   8  14     3588.22     3752.36    273.14 o 
  -6   8  14     1274.67     1433.81    137.11 o 
  -4   8  14     2451.66     2490.30    153.14 o 
  -2   8  14     5607.08     5158.76    209.35 o 
   0   8  14     1119.79     1106.44    142.12 o 
   2   8  14     1702.64     1924.30    225.98 o 
   4   8  14     1518.75     1324.61    201.22 o 
   6   8  14     1193.74     1287.32    193.77 o 
   8   8  14     1190.25     1128.55    172.44 o 
 -13   9  14      189.17      336.80     86.52 o 
 -11   9  14      731.53      762.49    146.50 o 
  -9   9  14       18.00       70.81     55.18 o 
  -7   9  14        2.99       28.93     55.40 o 
  -5   9  14      211.85      230.59     66.35 o 
  -3   9  14      570.32      625.41    100.05 o 
  -1   9  14      833.61      901.77    113.81 o 
   1   9  14     1128.97     1141.32    185.24 o 
   3   9  14       83.59      184.25     78.94 o 
   5   9  14       48.26      113.84     68.81 o 
   7   9  14      721.89      969.90    159.83 o 
 -10  10  14     1293.06     1230.55    153.06 o 
  -8  10  14     1304.15     1461.77    167.74 o 
  -6  10  14      275.33      453.51     91.42 o 
  -4  10  14     1592.04     1512.82    146.83 o 
  -2  10  14     3143.81     3116.03    177.37 o 
   0  10  14      529.36      653.47    116.76 o 
   2  10  14     2965.75     2998.40    263.21 o 
   4  10  14     1757.79     1973.24    235.79 o 
  -5  11  14      251.82      372.34    107.17 o 
  -3  11  14      971.95     1071.97    149.61 o 
  -1  11  14      607.42      587.84    129.74 o 
   1  11  14     1085.75     1128.49    274.19 o 
 -19   1  15     1048.40     1317.52    169.15 o 
 -17   1  15     1962.59     1968.07    190.28 o 
 -15   1  15      785.79      857.41    144.56 o 
 -13   1  15     7882.37     8047.60    509.72 o 
 -11   1  15    10248.50    10566.07    758.30 o 
  -9   1  15     1137.51     1167.51    102.12 o 
  -7   1  15     7388.78     7172.71    333.58 o 
  -5   1  15    14758.95    14282.34    502.38 o 
  -3   1  15    10862.49    10045.16    342.26 o 
  -1   1  15    15141.91    13809.78    499.64 o 
   1   1  15     1748.55     1699.36    113.42 o 
   3   1  15     2173.82     2060.18    127.47 o 
   5   1  15     5704.97     5551.51    450.55 o 
   7   1  15     9366.58     8667.91    300.16 o 
   9   1  15     7196.85     6387.78    241.76 o 
  11   1  15     1195.82     1314.63    142.67 o 
  13   1  15      122.22      177.99     74.06 o 
 -18   2  15       70.40      293.60     77.67 o 
 -16   2  15      436.29      472.08    101.07 o 
 -14   2  15      974.29      903.63    130.77 o 
 -12   2  15        9.61       10.42     48.30 o 
 -10   2  15       23.18       92.92     51.78 o 
  -8   2  15       66.32      112.14     45.30 o 
  -6   2  15      631.46      723.96     82.18 o 
  -4   2  15      188.00      142.41     42.44 o 
  -2   2  15     1818.92     1841.35    100.53 o 
   0   2  15     1022.33      929.26    115.16 o 
   2   2  15      117.16      125.32     45.25 o 
   4   2  15     5770.16     5177.55    218.83 o 
   6   2  15       47.23       29.90     45.19 o 
   8   2  15      674.34      624.07    100.74 o 
  10   2  15        6.35       54.40     58.95 o 
  12   2  15      226.90      257.17     82.29 o 
  14   2  15      230.28      274.80    104.00 o 
 -19   3  15      241.48      347.17     85.13 o 
 -17   3  15       74.00      183.17     69.31 o 
 -15   3  15     2984.05     2824.09    189.40 o 
 -13   3  15     4085.52     3906.13    216.20 o 
 -11   3  15     4374.06     4316.99    243.85 o 
  -9   3  15      872.12     1023.83    157.81 o 
  -7   3  15      705.21      837.19     88.31 o 
  -5   3  15     5894.10     5795.82    180.52 o 
  -3   3  15     8019.64     8092.03    215.03 o 
  -1   3  15    11662.04    11106.93    390.02 o 
   1   3  15     3216.33     3231.39    239.94 o 
   3   3  15    11657.12    11478.03    786.34 o 
   5   3  15    12035.33    12788.42    792.84 o 
   7   3  15     2586.27     2716.12    189.30 o 
   9   3  15     3447.96     3369.68    206.48 o 
  11   3  15      695.95      643.59    119.74 o 
  13   3  15      567.12      739.03    154.59 o 
 -18   4  15        0.67        0.00     71.50 o 
 -16   4  15      312.02      268.00     88.35 o 
 -14   4  15      123.94      129.50     71.52 o 
 -12   4  15      162.34      117.77     71.07 o 
 -10   4  15      647.52      507.02    127.45 o 
  -8   4  15     2541.44     2525.28    297.29 o 
  -6   4  15      128.43      157.95     55.45 o 
  -4   4  15     2131.20     2046.57    136.99 o 
  -2   4  15     2321.29     2323.50    217.80 o 
   0   4  15       10.00       38.35     52.95 o 
   2   4  15      310.20      341.51    105.77 o 
   4   4  15     2239.17     2176.07    221.82 o 
   6   4  15     1128.33     1370.73    194.37 o 
   8   4  15       16.41       67.05     58.94 o 
  10   4  15      583.14      490.90    123.28 o 
  12   4  15      210.77      350.35    108.42 o 
 -17   5  15      289.96      541.52    123.00 o 
 -15   5  15      966.40     1145.71    183.16 o 
 -13   5  15     4382.72     3837.02    732.79 o 
 -11   5  15     2322.64     2474.77    245.54 o 
  -9   5  15     2887.87     2936.31    228.76 o 
  -7   5  15     6297.54     5813.60    235.32 o 
  -5   5  15     2596.44     2275.25    167.02 o 
  -3   5  15     4087.76     3641.06    183.67 o 
  -1   5  15     5724.76     5714.53    326.70 o 
   1   5  15     2029.50     1979.60    207.44 o 
   3   5  15       19.90       62.77     61.55 o 
   5   5  15     5794.30     5341.30    315.12 o 
   7   5  15     7003.99     6491.41    356.85 o 
   9   5  15     2068.83     2021.79    239.19 o 
  11   5  15      944.15     1010.14    165.00 o 
 -16   6  15       97.70       96.58     73.66 o 
 -14   6  15      550.41      376.51    153.49 o 
 -12   6  15       50.52       77.16     75.44 o 
 -10   6  15       70.06        0.00     69.57 o 
  -8   6  15     2964.82     2510.02    560.21 o 
  -6   6  15      833.39      777.41    116.36 o 
  -4   6  15      519.05      515.04     98.17 o 
  -2   6  15     1277.68     1333.33    116.80 o 
   0   6  15     1628.92     1750.24    201.28 o 
   2   6  15     1133.84     1053.78    166.18 o 
   4   6  15     3688.19     3388.13    253.80 o 
   6   6  15     1752.82     1814.27    265.32 o 
   8   6  15      226.89      413.89    108.38 o 
  10   6  15      520.92      525.46    106.59 o 
 -15   7  15      948.30     1104.28    179.03 o 
 -13   7  15      852.69     1207.92    190.94 o 
 -11   7  15     2088.64     2156.95    265.32 o 
  -9   7  15     1085.37     1014.10    178.68 o 
  -7   7  15     3937.50     3571.57    262.30 o 
  -5   7  15     5676.31     5152.23    240.69 o 
  -3   7  15    14743.02    14444.42    337.82 o 
  -1   7  15      889.40     1003.68    132.56 o 
   1   7  15     2619.72     2779.13    229.76 o 
   3   7  15     1111.10     1199.43    185.06 o 
   5   7  15      190.82      254.47    101.78 o 
   7   7  15     5395.14     5073.50    371.23 o 
   9   7  15     1384.93     1538.06    207.33 o 
 -14   8  15      516.58      587.84    120.16 o 
 -12   8  15      112.50      108.14     57.01 o 
 -10   8  15       58.74      100.09     72.80 o 
  -8   8  15     2785.55     2708.46    245.82 o 
  -6   8  15     1168.80     1152.17    129.25 o 
  -4   8  15       70.18      100.05     57.72 o 
  -2   8  15     3372.37     3041.63    166.14 o 
   0   8  15      198.20      269.33    104.03 o 
   2   8  15        1.65       22.94     69.11 o 
   4   8  15      855.19      712.29    148.01 o 
   6   8  15     2121.99     2300.99    250.71 o 
   8   8  15        2.63      100.80     63.91 o 
 -11   9  15      907.14      973.72    155.15 o 
  -9   9  15     3263.84     2962.07    202.35 o 
  -7   9  15      215.20      172.94     67.64 o 
  -5   9  15     4850.32     4858.81    217.21 o 
  -3   9  15     2626.62     2897.36    171.41 o 
  -1   9  15     1256.22     1466.50    167.42 o 
   1   9  15     2136.58     2145.05    246.07 o 
   3   9  15     3545.34     3799.46    295.43 o 
   5   9  15     1495.32     1881.72    239.10 o 
   7   9  15      626.62      719.16    124.99 o 
 -10  10  15      573.76      692.32    109.97 o 
  -8  10  15      983.26     1102.80    147.94 o 
  -6  10  15      122.03      236.30     67.18 o 
  -4  10  15     1949.39     2023.22    167.33 o 
  -2  10  15      735.07      747.65    107.54 o 
   0  10  15      515.16      562.66    130.36 o 
   2  10  15      224.87      499.72    121.29 o 
   4  10  15     1082.39     1419.62    202.58 o 
 -18   0  16      844.04     1087.63    272.04 o 
 -16   0  16     1627.79     1937.17    396.50 o 
 -14   0  16     1730.37     1929.60    221.59 o 
 -12   0  16      112.22      159.23     86.02 o 
 -10   0  16     8577.24     8515.34    860.21 o 
  -8   0  16     7439.84     6733.72   1124.19 o 
  -6   0  16    13535.97    12622.75    363.24 o 
  -4   0  16    14009.18    13390.56    631.12 o 
  -2   0  16    10727.30    10111.44   1907.25 o 
   0   0  16     6014.04     5399.13    901.88 o 
   2   0  16     3847.00     4016.14    300.80 o 
   4   0  16     3150.37     2774.03    212.92 o 
   6   0  16     1530.21     1595.53    306.99 o 
   8   0  16     5218.84     5031.77    306.22 o 
  10   0  16     6201.66     5746.94    338.60 o 
  12   0  16     4177.83     4347.21    304.46 o 
 -19   1  16       21.20      197.46     77.67 o 
 -17   1  16       80.08      108.84     61.87 o 
 -15   1  16       74.16      154.17     63.86 o 
 -13   1  16      193.93      233.56     75.37 o 
 -11   1  16      168.64      193.37     72.64 o 
  -9   1  16      257.03      281.59     65.67 o 
  -7   1  16      130.00      212.59     50.43 o 
  -5   1  16     1916.60     1768.75    110.01 o 
  -3   1  16       27.05       48.69     30.56 o 
  -1   1  16      100.68      105.12     44.86 o 
   1   1  16      131.34       93.46     43.60 o 
   3   1  16      185.30      181.66     57.00 o 
   5   1  16     1027.30     1012.07    113.68 o 
   7   1  16      952.59     1013.33    120.94 o 
   9   1  16      281.98      408.12     86.08 o 
  11   1  16        2.52       69.12     58.36 o 
  13   1  16       50.44      202.80     71.44 o 
 -18   2  16      254.59      406.54     91.87 o 
 -16   2  16     1304.91     1412.93    164.65 o 
 -14   2  16     1508.40     1511.67    172.05 o 
 -12   2  16     2174.50     2283.01    177.67 o 
 -10   2  16     2979.65     2503.58    162.16 o 
  -8   2  16    10329.22     9994.14    748.38 o 
  -6   2  16     2817.01     2766.14    133.34 o 
  -4   2  16    13994.23    12805.98    270.64 o 
  -2   2  16     6091.12     6038.54    181.96 o 
   0   2  16     2412.01     2182.16    125.62 o 
   2   2  16     5434.41     5059.56    282.60 o 
   4   2  16     2417.32     2325.14    146.17 o 
   6   2  16     8951.26     8603.90    681.64 o 
   8   2  16     3664.58     3450.77    199.04 o 
  10   2  16     2372.69     2536.51    176.82 o 
  12   2  16     1132.94     1552.99    174.95 o 
 -19   3  16       46.04      157.87     75.46 o 
 -17   3  16      499.05      558.67    113.78 o 
 -15   3  16       55.31      119.22     66.80 o 
 -13   3  16       51.51       99.42     79.97 o 
 -11   3  16      492.49      530.70    104.04 o 
  -9   3  16      329.19      368.68     83.05 o 
  -7   3  16       47.68       38.49     38.83 o 
  -5   3  16      251.05      382.53     66.70 o 
  -3   3  16     3317.63     3203.38    138.98 o 
  -1   3  16     3049.78     3182.19    259.41 o 
   1   3  16     3010.65     2929.26    271.88 o 
   3   3  16      282.43      305.80     74.25 o 
   5   3  16      128.59      155.81     69.46 o 
   7   3  16        3.85        8.71     58.44 o 
   9   3  16     1410.21     1303.70    203.33 o 
  11   3  16       33.08       83.37     74.17 o 
 -18   4  16      696.17      884.58    163.63 o 
 -16   4  16     2246.47     2310.14    257.83 o 
 -14   4  16     4640.55     4014.12    754.57 o 
 -12   4  16      173.51      257.11    102.56 o 
 -10   4  16     5002.49     4276.37    407.52 o 
  -8   4  16     9040.29     8135.37    788.70 o 
  -6   4  16     2541.71     2387.28    154.74 o 
  -4   4  16      106.20      112.06     55.22 o 
  -2   4  16     6841.32     6506.70    238.84 o 
   0   4  16    12052.72    11102.11    957.79 o 
   2   4  16     4569.42     4331.96    268.94 o 
   4   4  16     4617.46     4039.38    271.54 o 
   6   4  16     1808.48     1789.44    281.99 o 
   8   4  16     3200.18     3127.91    256.60 o 
  10   4  16      245.50      471.84    123.78 o 
  12   4  16      686.74      921.69    215.86 o 
 -17   5  16        2.34      116.54     67.59 o 
 -15   5  16      356.82      299.45     95.16 o 
 -13   5  16      380.70      482.98    134.66 o 
 -11   5  16     2528.64     2430.25    248.52 o 
  -9   5  16     1738.01     1696.77    245.70 o 
  -7   5  16      556.61      481.91     92.56 o 
  -5   5  16     5219.21     5124.25    225.06 o 
  -3   5  16     6735.39     6423.35    249.15 o 
  -1   5  16     1023.89     1111.02    177.42 o 
   1   5  16     6618.33     6128.10    323.14 o 
   3   5  16     4916.95     4445.03    284.29 o 
   5   5  16       45.62       55.85     78.28 o 
   7   5  16       57.83      115.75     74.39 o 
   9   5  16      574.29      500.53    117.08 o 
  11   5  16      110.25      311.78     86.64 o 
 -16   6  16      611.74      765.87    136.89 o 
 -14   6  16      828.09     1172.51    189.49 o 
 -12   6  16     1431.24     1729.11    224.29 o 
 -10   6  16     1613.42     1675.09    213.97 o 
  -8   6  16     3339.57     3040.46    240.58 o 
  -6   6  16     4785.32     4498.74    221.73 o 
  -4   6  16     7397.47     7084.31    272.86 o 
  -2   6  16     7907.43     7468.60    279.33 o 
   0   6  16     2490.90     2451.84    226.70 o 
   2   6  16      445.79      485.50    130.35 o 
   4   6  16     2345.34     2482.67    539.51 o 
   6   6  16     4202.81     3959.48    284.50 o 
   8   6  16      926.18      865.95    153.70 o 
  10   6  16     2290.22     2265.90    249.38 o 
 -15   7  16      421.12      452.32    108.06 o 
 -13   7  16      173.02      143.09     69.70 o 
 -11   7  16       35.95       16.76     59.42 o 
  -9   7  16     1058.04      987.23    175.04 o 
  -7   7  16       42.14       15.46     69.62 o 
  -5   7  16      793.52      726.78    119.68 o 
  -3   7  16     4102.74     3824.13    180.91 o 
  -1   7  16      113.07      124.33     78.21 o 
   1   7  16      496.58      528.66    136.71 o 
   3   7  16      545.92      631.90    142.60 o 
   5   7  16     1760.88     1785.84    224.85 o 
   7   7  16      212.36      369.36     92.23 o 
   9   7  16      491.03      607.45    109.12 o 
 -14   8  16      333.70      508.78    104.25 o 
 -12   8  16     1572.98     1698.84    224.74 o 
 -10   8  16      826.77      995.92    168.85 o 
  -8   8  16       72.96      137.26     88.54 o 
  -6   8  16     2737.56     2725.64    196.11 o 
  -4   8  16     3257.33     3283.22    175.60 o 
  -2   8  16     1363.78     1455.07    164.52 o 
   0   8  16     2622.98     2578.11    225.80 o 
   2   8  16     3226.86     3214.10    303.49 o 
   4   8  16     1341.89     1534.20    213.22 o 
   6   8  16     1505.41     1561.23    208.33 o 
 -11   9  16      180.22      347.87    106.72 o 
  -9   9  16      615.79      611.84    137.62 o 
  -7   9  16       19.75      113.82     60.50 o 
  -5   9  16     1688.36     1861.74    159.34 o 
  -3   9  16     1533.82     1737.41    153.00 o 
  -1   9  16      346.75      448.93    124.20 o 
   1   9  16      542.61      527.28    129.01 o 
   3   9  16      507.18      689.87    139.62 o 
   5   9  16      212.10      265.25     80.74 o 
  -8  10  16      898.18      950.17    133.86 o 
  -6  10  16     1036.22     1032.48    137.81 o 
  -4  10  16      273.20      432.25     81.89 o 
  -2  10  16      322.35      465.89     97.76 o 
   0  10  16     1911.92     1740.01    229.99 o 
   2  10  16     1929.35     2171.45    220.61 o 
 -19   1  17      529.18      765.33    132.36 o 
 -17   1  17     2593.10     2725.99    202.53 o 
 -15   1  17     3548.04     3697.90    220.94 o 
 -13   1  17      454.20      564.62    108.81 o 
 -11   1  17     1266.64     1472.10    153.93 o 
  -9   1  17      816.65      911.99    100.34 o 
  -7   1  17     5144.08     4843.13    178.73 o 
  -5   1  17    25938.43    24548.92   1310.59 o 
  -3   1  17     3298.15     3094.79    125.41 o 
  -1   1  17     7116.02     6488.37    353.24 o 
   1   1  17     2921.41     2572.06    141.96 o 
   3   1  17     4436.64     4461.81    190.19 o 
   5   1  17     4073.15     3779.20    218.91 o 
   7   1  17     1081.48     1072.20    126.99 o 
   9   1  17     1372.87     1415.81    145.64 o 
  11   1  17     1435.06     1674.37    157.20 o 
 -18   2  17      214.78      280.52     83.80 o 
 -16   2  17       18.83       76.26     55.79 o 
 -14   2  17       16.53      114.42     58.61 o 
 -12   2  17     1665.10     1921.29    222.06 o 
 -10   2  17       25.66       42.09     57.91 o 
  -8   2  17     6652.65     6265.90    206.13 o 
  -6   2  17      849.07      882.66     94.61 o 
  -4   2  17      238.53      206.80     56.40 o 
  -2   2  17       13.37       24.94     43.52 o 
   0   2  17      717.47      686.75     87.62 o 
   2   2  17       23.86       47.53     41.65 o 
   4   2  17        7.46       12.84     44.42 o 
   6   2  17       22.50       24.71     51.00 o 
   8   2  17       30.42      108.62     59.17 o 
  10   2  17      109.30      201.97     69.18 o 
  12   2  17       19.49       90.86     68.25 o 
 -17   3  17     3150.81     3365.66    216.51 o 
 -15   3  17     1104.15     1274.29    155.44 o 
 -13   3  17     1454.86     1579.91    168.98 o 
 -11   3  17     8064.53     7810.18    440.86 o 
  -9   3  17     3492.94     3274.95    186.25 o 
  -7   3  17       88.50       92.52     48.03 o 
  -5   3  17     6905.82     6913.49    315.14 o 
  -3   3  17    17465.52    17148.33    324.31 o 
  -1   3  17       14.07       38.92     46.53 o 
   1   3  17     5493.68     5503.92    400.77 o 
   3   3  17    16862.93    16069.20    908.47 o 
   5   3  17    12503.91    11269.94    595.43 o 
   7   3  17     3525.83     3395.05    260.87 o 
   9   3  17      822.93      943.28    176.01 o 
  11   3  17      923.06     1035.52    184.09 o 
 -18   4  17      211.58      356.94     79.10 o 
 -16   4  17        0.49       74.43     52.71 o 
 -14   4  17      128.01      165.33     79.20 o 
 -12   4  17       88.19       95.08     84.18 o 
 -10   4  17       53.25       32.83     75.26 o 
  -8   4  17       69.64       76.72     80.39 o 
  -6   4  17     5715.82     5387.47    230.25 o 
  -4   4  17     1650.82     1819.54    147.00 o 
  -2   4  17     2124.20     1843.64    198.85 o 
   0   4  17     6985.93     6520.93    327.76 o 
   2   4  17     1100.28     1258.64    182.60 o 
   4   4  17     1120.90      944.46    166.18 o 
   6   4  17        3.45       69.75     68.62 o 
   8   4  17      638.60      776.71    154.24 o 
  10   4  17       21.32      102.47     81.35 o 
 -17   5  17      891.64     1066.69    167.15 o 
 -15   5  17     2448.87     2558.89    244.70 o 
 -13   5  17      829.76     1191.13    193.31 o 
 -11   5  17      723.93      797.04    164.42 o 
  -9   5  17     2841.86     2733.01    232.35 o 
  -7   5  17     9061.17     8590.75    298.60 o 
  -5   5  17     5128.76     4674.82    221.65 o 
  -3   5  17     6136.45     5522.20    321.28 o 
  -1   5  17     1278.89     1380.14    186.45 o 
   1   5  17     1641.38     1610.63    203.21 o 
   3   5  17     4816.63     4233.46    432.52 o 
   5   5  17     4035.81     3990.79    283.25 o 
   7   5  17     1352.42     1657.19    222.04 o 
   9   5  17     1301.75     1190.05    180.40 o 
 -16   6  17      135.43      134.27     74.46 o 
 -14   6  17        0.96       61.69     57.26 o 
 -12   6  17      345.84      652.62    145.17 o 
 -10   6  17      591.35      554.08    139.34 o 
  -8   6  17      229.64      308.25    111.13 o 
  -6   6  17      361.76      381.19     89.71 o 
  -4   6  17      241.79      198.78     75.23 o 
  -2   6  17     1178.57     1226.04    181.39 o 
   0   6  17     1168.91     1114.97    180.31 o 
   2   6  17      708.91      860.35    164.57 o 
   4   6  17      118.31      219.84     93.62 o 
   6   6  17     1666.85     1531.61    206.85 o 
   8   6  17      685.55     1013.48    160.67 o 
 -15   7  17      797.67     1215.64    275.80 o 
 -13   7  17     1382.93     1616.50    474.19 o 
 -11   7  17       58.42      183.56     83.87 o 
  -9   7  17     2235.05     2478.90    253.50 o 
  -7   7  17     1839.67     2073.08    231.63 o 
  -5   7  17     2983.65     2865.09    191.11 o 
  -3   7  17     2037.94     2077.88    182.94 o 
  -1   7  17     4205.89     3667.16    265.56 o 
   1   7  17      412.73      418.70    120.70 o 
   3   7  17      516.56      563.64    132.37 o 
   5   7  17     2963.94     2919.18    267.07 o 
   7   7  17     1026.96      946.69    165.14 o 
 -12   8  17      704.28      919.60    155.44 o 
 -10   8  17       17.25      100.68     64.20 o 
  -8   8  17       25.14       80.22     65.06 o 
  -6   8  17      747.96      661.75    116.19 o 
  -4   8  17      929.26      940.56    117.92 o 
  -2   8  17        9.71      127.03     85.53 o 
   0   8  17      882.61      757.46    153.50 o 
   2   8  17      362.96      392.67    117.85 o 
   4   8  17      155.80      194.78     77.60 o 
   6   8  17      257.93      478.10     96.82 o 
  -9   9  17       92.57      217.60     66.72 o 
  -7   9  17     3218.63     2972.45    199.53 o 
  -5   9  17     1152.36     1188.95    131.95 o 
  -3   9  17     1353.29     1477.43    170.98 o 
  -1   9  17      640.69      840.93    160.42 o 
   1   9  17     1428.23     1537.35    216.30 o 
   3   9  17     3012.28     3643.91    353.76 o 
  -6  10  17     1110.24     1464.88    165.31 o 
  -4  10  17      261.15      421.71     87.60 o 
  -2  10  17      335.56      392.79     98.01 o 
   0  10  17      839.74      967.66    168.60 o 
 -18   0  18     1022.82     1486.01    313.44 o 
 -16   0  18       37.87      185.48    130.11 o 
 -14   0  18     3008.37     3013.94    368.28 o 
 -12   0  18    14531.19    14264.17   1329.29 o 
 -10   0  18      105.36       51.57     66.34 o 
  -8   0  18    10695.99    10253.42    424.46 o 
  -6   0  18     7771.86     7699.27    414.60 o 
  -2   0  18     6695.85     5590.49    548.65 o 
   0   0  18     4869.99     4696.48    577.15 o 
   2   0  18     7526.60     7033.50    537.63 o 
   4   0  18     1330.44     1499.81    192.79 o 
   6   0  18     7884.36     7019.55    463.44 o 
   8   0  18     2410.75     2639.61    248.08 o 
  10   0  18     1423.59     1583.87    217.09 o 
 -17   1  18      141.05      265.66     70.80 o 
 -15   1  18      435.74      540.18    108.44 o 
 -13   1  18      399.85      496.05    108.17 o 
 -11   1  18      186.89      288.88     81.79 o 
  -9   1  18       49.32      149.48     54.72 o 
  -7   1  18     2018.49     1843.56    130.77 o 
  -5   1  18     2339.80     2294.15    128.50 o 
  -3   1  18      138.85      134.85     51.86 o 
  -1   1  18      492.22      476.59     79.58 o 
   1   1  18      157.84      104.12     49.75 o 
   3   1  18        1.30       51.13     47.31 o 
   5   1  18      162.13      170.62     60.82 o 
   7   1  18       28.51       96.31     52.40 o 
   9   1  18        3.36       11.30     50.93 o 
  11   1  18      243.75      320.44     76.16 o 
 -18   2  18     1812.79     2128.76    206.34 o 
 -16   2  18      128.39      356.42     88.73 o 
 -14   2  18     3514.32     3796.75    222.47 o 
 -12   2  18     3028.60     3271.52    416.14 o 
 -10   2  18     2868.50     3036.79    202.95 o 
  -8   2  18      810.12      865.87     99.80 o 
  -6   2  18     8473.62     8002.41    233.55 o 
  -4   2  18     4249.72     3960.37    163.52 o 
  -2   2  18     1143.07     1207.58    129.16 o 
   0   2  18     7022.48     6339.88    429.44 o 
   2   2  18     4953.54     4566.01    294.49 o 
   4   2  18     3104.03     3001.92    165.65 o 
   6   2  18     3871.61     3692.15    188.30 o 
   8   2  18     6596.87     6205.25    249.48 o 
  10   2  18      492.95      742.16    107.28 o 
 -17   3  18       99.16      252.00     86.94 o 
 -15   3  18      548.52      683.40    118.03 o 
 -13   3  18      889.23     1014.11    139.80 o 
 -11   3  18       19.65      118.95     70.93 o 
  -9   3  18      851.49      993.16    128.04 o 
  -7   3  18     1271.38     1303.26    116.98 o 
  -5   3  18        0.77       50.16     41.89 o 
  -3   3  18      380.67      402.96    105.86 o 
  -1   3  18      282.32      289.17     95.52 o 
   1   3  18      203.92      184.89     88.23 o 
   3   3  18      931.00      923.45    176.88 o 
   5   3  18      967.48      900.77    168.44 o 
   7   3  18       93.63      224.05     92.78 o 
   9   3  18       15.62      128.73     75.95 o 
  11   3  18       76.91      223.57     89.46 o 
 -16   4  18      896.35      950.05    156.45 o 
 -14   4  18     1083.69     1446.40    204.23 o 
 -12   4  18     2616.15     2649.47    262.57 o 
 -10   4  18     3530.50     3160.00    263.98 o 
  -8   4  18     2317.98     2086.60    219.51 o 
  -6   4  18     2654.47     2355.66    166.84 o 
  -4   4  18     3342.12     2769.40    170.19 o 
  -2   4  18      648.11      715.15    143.03 o 
   0   4  18     1035.11     1091.82    168.44 o 
   2   4  18     6843.76     6296.33    338.96 o 
   4   4  18     4893.38     4343.41    294.08 o 
   6   4  18     3298.07     2899.11    246.54 o 
   8   4  18     3406.04     3207.28    337.63 o 
  10   4  18      657.26      899.29    160.69 o 
 -15   5  18       27.86       19.23     51.43 o 
 -13   5  18       26.89       64.32     58.40 o 
 -11   5  18       91.94      201.07     92.36 o 
  -9   5  18      849.07      755.04    160.70 o 
  -7   5  18      428.10      440.23     99.32 o 
  -5   5  18      166.12      211.49     74.77 o 
  -3   5  18     1232.51     1277.45    275.00 o 
  -1   5  18      168.16      232.81     89.05 o 
   1   5  18      613.51      693.02    146.98 o 
   3   5  18        0.73       68.48     68.62 o 
   5   5  18      935.57      847.48    161.76 o 
   7   5  18       77.19      105.29    126.61 o 
   9   5  18        3.60       63.61     52.42 o 
 -14   6  18      742.04      695.91    214.51 o 
 -12   6  18     1146.44     1539.70    216.88 o 
 -10   6  18     1124.98     1080.84    187.97 o 
  -8   6  18     1659.42     1787.12    222.39 o 
  -6   6  18     4019.74     3793.43    212.68 o 
  -4   6  18     6177.56     6316.10    270.57 o 
  -2   6  18     9559.41     9538.12    421.92 o 
   0   6  18     1428.48     1536.16    218.01 o 
   2   6  18     1382.18     1792.55    227.41 o 
   4   6  18     2145.48     2145.85    247.87 o 
   6   6  18     1007.65     1149.80    176.61 o 
   8   6  18      733.90      943.58    152.52 o 
 -13   7  18       40.82      190.67     63.78 o 
 -11   7  18        0.88      137.47     71.33 o 
  -9   7  18     1032.11     1151.53    186.53 o 
  -7   7  18      862.15      894.44    170.76 o 
  -5   7  18       21.85      108.23     62.77 o 
  -3   7  18        2.39       54.66     70.88 o 
  -1   7  18     1322.02     1532.71    209.59 o 
   1   7  18       70.78       67.20     68.59 o 
   3   7  18     1614.31     1452.50    212.04 o 
   5   7  18      447.81      599.29    123.55 o 
   7   7  18      548.18      650.17    127.31 o 
 -12   8  18     1285.19     1524.87    210.49 o 
 -10   8  18      505.51      579.54    118.90 o 
  -8   8  18     1508.30     1735.03    221.78 o 
  -6   8  18     1647.59     1926.74    183.92 o 
  -4   8  18     1403.65     1411.99    161.75 o 
  -2   8  18     1790.31     2179.20    245.40 o 
   0   8  18     2793.16     3190.89    256.41 o 
   2   8  18     1107.08     1265.57    194.01 o 
   4   8  18      927.32      934.41    169.35 o 
  -9   9  18      286.61      427.70     88.01 o 
  -7   9  18     1548.51     1729.62    181.66 o 
  -5   9  18      109.71      297.16     83.79 o 
  -3   9  18      904.34     1320.15    192.50 o 
  -1   9  18      456.57      635.83    145.03 o 
   1   9  18      509.10      480.31    120.24 o 
 -17   1  19      127.26      252.98     82.31 o 
 -15   1  19     2678.63     3220.14    294.94 o 
 -13   1  19     1353.29     1436.25    164.20 o 
 -11   1  19       30.40        8.69     56.98 o 
  -9   1  19     5735.02     5563.55    338.94 o 
  -7   1  19    12684.29    11779.32    369.46 o 
  -5   1  19     2621.11     2561.78    139.68 o 
  -3   1  19     2826.21     2672.75    203.47 o 
  -1   1  19     8845.95     8274.75    447.99 o 
   1   1  19     5881.40     5751.66    267.57 o 
   3   1  19     2950.51     2995.93    167.28 o 
   5   1  19     2697.87     2481.45    170.50 o 
   7   1  19     1374.17     1619.34    153.05 o 
   9   1  19      899.92     1093.17    129.40 o 
 -18   2  19        4.60      216.30     68.49 o 
 -16   2  19       52.50      166.94     71.10 o 
 -14   2  19     1071.46     1341.03    164.45 o 
 -12   2  19      207.04      226.28     83.17 o 
 -10   2  19       77.51      135.82     67.26 o 
  -8   2  19     1237.81     1182.11    116.27 o 
  -6   2  19      897.47      795.54     97.25 o 
  -4   2  19        8.07        0.00     41.17 o 
  -2   2  19      258.15      303.41     77.84 o 
   0   2  19       78.97      118.12     52.81 o 
   2   2  19      461.93      493.78     86.00 o 
   4   2  19      379.28      376.40     83.71 o 
   6   2  19      583.41      468.09     89.60 o 
   8   2  19        0.11       74.55     50.03 o 
  10   2  19      271.30      267.46     70.21 o 
 -17   3  19      827.74     1110.03    184.97 o 
 -15   3  19     1925.13     2170.11    255.60 o 
 -13   3  19      965.67     1284.81    199.20 o 
 -11   3  19     3778.84     3387.85    575.53 o 
  -9   3  19     8370.83     8073.26    661.29 o 
  -7   3  19     7145.49     6600.02    541.59 o 
  -5   3  19     2081.07     2141.19    162.78 o 
  -3   3  19       65.59       69.23     65.99 o 
  -1   3  19     2689.48     2605.72    216.96 o 
   1   3  19     2904.18     2802.25    356.18 o 
   3   3  19     2505.85     2312.16    243.28 o 
   5   3  19     6399.72     6476.72    724.46 o 
   7   3  19     3765.40     3431.52    268.77 o 
   9   3  19      591.97      794.95    156.77 o 
 -16   4  19       75.25      219.31     63.76 o 
 -14   4  19        4.29      166.29     87.20 o 
 -12   4  19       92.47      167.78     82.02 o 
 -10   4  19      162.48      241.16    102.95 o 
  -8   4  19       49.88       98.93     80.06 o 
  -6   4  19     3359.47     3174.99    189.76 o 
  -4   4  19      373.93      468.48    124.85 o 
  -2   4  19      282.74      229.99     97.29 o 
   0   4  19      193.50      235.03     99.73 o 
   2   4  19     1110.88      959.43    168.17 o 
   4   4  19       19.56      103.06     66.45 o 
   6   4  19        0.39       67.36     63.29 o 
   8   4  19      424.16      435.42    112.04 o 
 -15   5  19      434.61      711.95    132.04 o 
 -13   5  19     1047.62     1046.02    175.25 o 
 -11   5  19      973.39     1092.80    181.41 o 
  -9   5  19     3586.74     3289.45    258.26 o 
  -7   5  19     3808.17     3486.60    205.47 o 
  -5   5  19     2343.31     2443.74    175.95 o 
  -3   5  19     2849.84     2619.17    226.07 o 
  -1   5  19     2824.63     2984.28    254.04 o 
   1   5  19     5666.81     5445.67    328.17 o 
   3   5  19     2638.62     2832.33    258.52 o 
   5   5  19     2895.85     3224.50    256.54 o 
   7   5  19     1107.92     1529.26    208.89 o 
 -14   6  19       24.31      128.77     56.11 o 
 -12   6  19      319.78      487.43    105.93 o 
 -10   6  19      394.46      422.69    120.67 o 
  -8   6  19      325.46      336.18    112.26 o 
  -6   6  19      444.46      426.31    101.70 o 
  -4   6  19     2885.11     2550.32    236.24 o 
  -2   6  19       89.62      125.23     99.19 o 
   0   6  19      151.83      157.24     84.47 o 
   2   6  19      512.47      467.66    117.99 o 
   4   6  19      592.64      790.81    152.02 o 
   6   6  19      378.85      527.80    118.23 o 
 -13   7  19      399.11      544.90    102.80 o 
 -11   7  19      787.84      812.38    150.42 o 
  -9   7  19      460.97      568.34    128.57 o 
  -7   7  19     2868.33     2709.36    295.43 o 
  -5   7  19     2446.91     2469.79    201.55 o 
  -3   7  19     2295.92     2429.29    252.23 o 
  -1   7  19      805.87     1114.06    185.26 o 
   1   7  19     1408.11     1606.13    269.62 o 
   3   7  19     3588.35     3711.39    278.13 o 
   5   7  19      908.55      977.85    168.88 o 
 -10   8  19      637.07      917.27    153.67 o 
  -8   8  19      266.78      300.00     97.09 o 
  -6   8  19        2.78      175.06     73.23 o 
  -4   8  19      469.33      598.85    127.42 o 
  -2   8  19      454.81      568.61    129.36 o 
   0   8  19      446.92      562.87    120.17 o 
   2   8  19      218.72      291.51     95.27 o 
  -7   9  19      399.13      522.49     92.35 o 
  -5   9  19     1264.77     1382.79    274.19 o 
  -3   9  19      371.95      528.64    112.25 o 
  -1   9  19      925.64      966.48    170.00 o 
 -16   0  20     3477.58     3945.14    421.50 o 
 -14   0  20     1667.31     2161.28    352.69 o 
 -12   0  20     2479.73     2360.20    352.15 o 
 -10   0  20     7034.52     7187.60    354.83 o 
  -8   0  20     7857.73     7515.01    502.69 o 
  -6   0  20      267.64      278.76     97.81 o 
  -4   0  20     4588.39     4265.94    264.79 o 
  -2   0  20    12199.58    10897.22   1248.11 o 
   0   0  20     3353.13     3519.57    349.73 o 
   2   0  20     1538.36     1635.74    204.49 o 
   4   0  20    10427.84     9391.04    976.07 o 
   6   0  20       10.71      136.08     74.77 o 
   8   0  20      749.14      972.37    174.00 o 
  10   0  20     2056.75     2303.99    283.33 o 
 -17   1  20      257.36      436.34     91.58 o 
 -15   1  20      436.40      550.76    103.28 o 
 -13   1  20     1098.14     1348.38    182.86 o 
 -11   1  20        3.34       95.14     61.52 o 
  -9   1  20       31.85       15.73     58.93 o 
  -7   1  20      727.44      723.21     99.55 o 
  -5   1  20        1.85       37.91     52.57 o 
  -3   1  20        0.96       12.59     46.69 o 
  -1   1  20       10.14       78.64     46.18 o 
   1   1  20       31.66      116.53     51.47 o 
   3   1  20      178.94      186.27     71.24 o 
   5   1  20       45.77      139.44     61.47 o 
   7   1  20       95.05      202.13     63.74 o 
   9   1  20        0.45      160.30     56.17 o 
 -16   2  20     2146.12     2386.04    302.36 o 
 -14   2  20      660.42      823.27    127.75 o 
 -12   2  20     4332.01     3998.35    402.84 o 
 -10   2  20     1353.96     1417.87    159.49 o 
  -8   2  20     4651.00     4339.63    189.53 o 
  -6   2  20     1683.15     1830.42    162.41 o 
  -4   2  20     5410.85     5214.45    250.54 o 
  -2   2  20     4172.75     4036.76    210.33 o 
   0   2  20      682.94      892.43    107.24 o 
   2   2  20     6075.35     5387.16    296.93 o 
   4   2  20     5408.03     5131.91    222.54 o 
   6   2  20     2928.42     3072.84    177.95 o 
   8   2  20      501.22      687.57    113.64 o 
 -15   3  20       47.21      202.12     98.66 o 
 -13   3  20       53.54      135.94     98.12 o 
 -11   3  20      135.38      175.64     99.39 o 
  -9   3  20      593.80      616.14    145.38 o 
  -7   3  20     1431.05     1407.77    150.52 o 
  -5   3  20      502.76      450.32    124.02 o 
  -3   3  20      166.32      208.26     94.42 o 
  -1   3  20       30.72      127.43     72.46 o 
   1   3  20      752.57      665.65    145.77 o 
   3   3  20       30.65       82.48     64.41 o 
   5   3  20       22.54       70.37     60.31 o 
   7   3  20       37.41      192.93     84.77 o 
   9   3  20      271.18      555.91    210.75 o 
 -16   4  20      358.29      668.43    135.68 o 
 -14   4  20      544.83      739.55    152.48 o 
 -12   4  20     1592.25     1696.41    273.92 o 
 -10   4  20     2461.83     2511.59    256.54 o 
  -8   4  20     3444.54     3501.42    279.57 o 
  -6   4  20     9375.01     8765.68    370.57 o 
  -4   4  20     2711.43     2719.73    246.24 o 
  -2   4  20      729.41      981.98    273.65 o 
   0   4  20      956.35      988.31    172.58 o 
   2   4  20     4991.24     4396.35    320.70 o 
   4   4  20     3431.58     3418.44    329.03 o 
   6   4  20     2162.78     2217.86    254.37 o 
   8   4  20     1188.64     1411.35    208.28 o 
 -15   5  20        0.33       65.00     50.67 o 
 -13   5  20        0.55        5.15     67.20 o 
 -11   5  20       65.72       89.88     72.28 o 
  -9   5  20      567.92      688.83    150.15 o 
  -7   5  20      111.27      129.52     86.79 o 
  -5   5  20       76.87      123.12     73.03 o 
  -3   5  20      451.21      464.86    121.03 o 
  -1   5  20     2765.66     2670.72    263.23 o 
   1   5  20       33.72      131.93     76.93 o 
   3   5  20      211.23      273.64     98.25 o 
   5   5  20      389.85      434.81    114.79 o 
   7   5  20      518.71      657.90    127.99 o 
 -12   6  20      389.26      502.18    114.11 o 
 -10   6  20     1791.30     2064.49    239.50 o 
  -8   6  20      822.92      842.19    156.99 o 
  -6   6  20     1432.98     1620.34    168.34 o 
  -4   6  20     2775.65     2605.72    241.58 o 
  -2   6  20     5274.41     4944.63    336.02 o 
   0   6  20     2285.47     2169.45    244.54 o 
   2   6  20     1041.44     1143.25    193.67 o 
   4   6  20     3425.40     3603.71    279.79 o 
   6   6  20      382.17      554.52    105.36 o 
 -11   7  20      244.57      451.19    100.49 o 
  -9   7  20       95.42      215.78     81.47 o 
  -7   7  20     1610.46     1713.00    215.18 o 
  -5   7  20      136.60      153.88     79.89 o 
  -3   7  20      345.37      449.00    128.76 o 
  -1   7  20      146.14      209.69     87.68 o 
   1   7  20      159.65      138.98     67.83 o 
   3   7  20      218.30      359.90    103.85 o 
  -8   8  20      686.81      692.24    128.87 o 
  -6   8  20     2168.64     2265.04    280.11 o 
  -4   8  20      932.47     1161.16    286.56 o 
  -2   8  20      764.35     1061.37    183.59 o 
   0   8  20     1872.18     2396.02    480.37 o 
   2   8  20     1217.47     1409.50    211.33 o 
 -15   1  21      752.17     1018.75    209.86 o 
 -13   1  21     1241.92     1734.51    189.04 o 
 -11   1  21     4036.95     3794.93    224.04 o 
  -9   1  21     1534.96     1464.83    160.95 o 
  -7   1  21     1281.68     1412.77    153.19 o 
  -5   1  21     4072.24     3545.13    202.46 o 
  -3   1  21     4156.12     3982.96    186.75 o 
  -1   1  21     3178.64     3305.28    173.16 o 
   1   1  21     7745.35     7304.14    491.91 o 
   3   1  21     4548.11     4231.01    209.68 o 
   5   1  21      599.33      725.74    104.88 o 
   7   1  21     2391.63     2437.96    186.08 o 
 -16   2  21      929.04     1046.62    143.83 o 
 -14   2  21      247.68      332.58     83.46 o 
 -12   2  21        1.33      105.89     68.87 o 
 -10   2  21     3346.44     3128.63    201.05 o 
  -8   2  21      114.40      137.06     65.47 o 
  -6   2  21       47.20      129.33     69.51 o 
  -4   2  21        0.50       38.90     55.91 o 
  -2   2  21     1717.46     1755.46    163.79 o 
   0   2  21      768.01      711.29    116.65 o 
   2   2  21      372.56      468.99     87.36 o 
   4   2  21       37.54      103.09     57.56 o 
   6   2  21       15.18       69.51     58.58 o 
   8   2  21      205.83      154.04     68.28 o 
 -15   3  21       15.17       54.80     67.99 o 
 -13   3  21     1087.96     1141.39    193.35 o 
 -11   3  21     4679.65     4523.20    575.00 o 
  -9   3  21     3825.31     3464.72    263.06 o 
  -7   3  21     1927.42     1779.43    243.01 o 
  -5   3  21     2941.42     2894.35    234.53 o 
  -3   3  21     1736.57     1967.79    224.29 o 
  -1   3  21     1951.05     2102.30    393.55 o 
   1   3  21     2898.90     2602.57    246.40 o 
   3   3  21     1023.91     1156.38    191.20 o 
   5   3  21     2094.28     2197.98    369.08 o 
   7   3  21     1735.62     1392.66    208.50 o 
 -14   4  21       17.95       92.24     72.13 o 
 -12   4  21        3.40      153.04     80.92 o 
 -10   4  21        9.70      145.52     86.67 o 
  -8   4  21      154.31      194.14    101.64 o 
  -6   4  21       83.29      180.86     89.90 o 
  -4   4  21      352.25      374.37    104.92 o 
  -2   4  21      313.89      246.07    102.64 o 
   0   4  21      843.77      705.90    149.91 o 
   2   4  21     1085.78      856.91    165.14 o 
   4   4  21       39.37      163.81     86.16 o 
   6   4  21      337.00      417.29    115.19 o 
 -13   5  21     1223.46     1398.67    199.56 o 
 -11   5  21     1238.97     1435.10    204.12 o 
  -9   5  21      939.22     1433.15    204.46 o 
  -7   5  21     1680.58     2025.79    335.48 o 
  -5   5  21     2197.87     2308.51    374.46 o 
  -3   5  21      813.05      977.91    172.15 o 
  -1   5  21     1850.35     2030.46    242.92 o 
   1   5  21     5411.73     4826.69    575.53 o 
   3   5  21     4065.79     3984.03    300.33 o 
   5   5  21     1321.65     1405.80    205.13 o 
 -12   6  21       19.12      121.05     51.24 o 
 -10   6  21      393.33      631.83    131.87 o 
  -8   6  21       66.77      185.81     76.58 o 
  -6   6  21       74.79      142.34     68.81 o 
  -4   6  21      880.66      968.99    166.14 o 
  -2   6  21      608.46      753.85    151.10 o 
   0   6  21      271.82      409.05    105.23 o 
   2   6  21        0.72       67.95     64.66 o 
   4   6  21      409.32      402.67    109.48 o 
  -9   7  21     1301.12     1214.86    176.82 o 
  -7   7  21      796.60      780.64    203.22 o 
  -5   7  21      868.90      962.23    167.45 o 
  -3   7  21     2896.41     2807.02    238.11 o 
  -1   7  21     3059.44     3235.41    257.94 o 
   1   7  21     1806.39     1972.96    250.78 o 
  -4   8  21      101.74      347.59     90.13 o 
  -2   8  21      183.95      270.10     78.42 o 
 -16   0  22     1996.12     2637.08    412.90 o 
 -14   0  22      268.67      739.24    215.05 o 
 -12   0  22     3180.55     3959.12    410.21 o 
 -10   0  22       64.13       45.16    104.84 o 
  -8   0  22     2760.48     2700.52    329.03 o 
  -6   0  22      963.66      969.00    165.85 o 
  -4   0  22     1385.63     1472.81    194.22 o 
  -2   0  22     3563.92     3569.31    258.51 o 
   0   0  22     7761.58     7506.03    735.21 o 
   2   0  22     6086.17     5826.42    388.98 o 
   4   0  22     1260.10     1709.00    219.90 o 
   6   0  22      689.19      640.36    151.61 o 
 -15   1  22      186.67      409.78     92.28 o 
 -13   1  22       54.47      170.96     73.97 o 
 -11   1  22      590.94      713.85    125.09 o 
  -9   1  22      265.92      364.62     96.54 o 
  -7   1  22       30.23       63.39     61.53 o 
  -5   1  22       35.85       28.12     55.28 o 
  -3   1  22       98.15      127.40     57.14 o 
  -1   1  22      145.03      132.99     58.07 o 
   1   1  22        1.32       45.03     53.14 o 
   3   1  22        0.03       84.67     52.32 o 
   5   1  22      261.15      420.71     77.10 o 
   7   1  22        3.84      159.99     56.71 o 
 -14   2  22     1504.12     1952.41    236.90 o 
 -12   2  22     2238.39     2602.59    214.87 o 
 -10   2  22     4011.38     3879.05    226.71 o 
  -8   2  22     3242.05     3216.43    231.06 o 
  -6   2  22     4650.41     4672.62    235.96 o 
  -4   2  22      324.15      385.73    115.52 o 
  -2   2  22     1731.62     1718.64    216.37 o 
   0   2  22     5759.60     5276.91    433.06 o 
   2   2  22     1171.73     1412.79    168.29 o 
   4   2  22     3055.74     2727.38    204.00 o 
   6   2  22     2047.65     2428.59    219.65 o 
 -15   3  22       24.62      230.64    155.91 o 
 -13   3  22      297.19      347.03    102.13 o 
 -11   3  22       57.79      140.99     85.00 o 
  -9   3  22        3.78       26.81    109.14 o 
  -7   3  22        4.31      107.52     82.50 o 
  -5   3  22      346.83      271.84    101.85 o 
  -3   3  22        2.31       91.59     80.38 o 
  -1   3  22      553.24      834.94    162.43 o 
   1   3  22      118.00      347.78    110.04 o 
   3   3  22       28.06      170.33     94.48 o 
   5   3  22      325.93      504.35    134.82 o 
 -14   4  22      878.98     1032.79    178.17 o 
 -12   4  22     1733.36     1874.14    241.10 o 
 -10   4  22     1651.76     1835.10    229.43 o 
  -8   4  22     2874.39     3423.10    387.63 o 
  -6   4  22     4391.65     4130.44    474.73 o 
  -4   4  22      708.94      952.13    171.92 o 
  -2   4  22     2575.21     2454.52    261.81 o 
   0   4  22     1973.32     2449.33    263.74 o 
   2   4  22     1302.55     1472.10    219.29 o 
   4   4  22     2620.34     2885.72    537.63 o 
 -13   5  22      251.99      428.88     90.11 o 
 -11   5  22      588.32      511.18    123.12 o 
  -9   5  22      307.84      451.87    115.94 o 
  -7   5  22     1309.40     1126.87    283.33 o 
  -5   5  22      121.55      267.60    102.99 o 
  -3   5  22       12.47       63.40     85.20 o 
  -1   5  22      428.47      409.38    124.65 o 
   1   5  22      275.37      302.39    114.63 o 
   3   5  22      352.24      496.77    135.74 o 
 -10   6  22     1224.74     1714.34    218.21 o 
  -8   6  22     1331.53     1430.10    283.33 o 
  -6   6  22      710.25      649.46    183.87 o 
  -4   6  22     1264.55     1578.79    210.71 o 
  -2   6  22     1219.71     1343.74    197.73 o 
   0   6  22     1113.56     1417.31    213.42 o 
   2   6  22     4548.17     4489.61    313.35 o 
  -7   7  22      157.83      223.65     83.87 o 
  -5   7  22      805.65      931.41    159.09 o 
  -3   7  22       39.40      110.29     63.14 o 
  -1   7  22      248.74      373.67     88.19 o 
 -13   1  23      962.49     1213.91    160.83 o 
 -11   1  23     2663.00     2895.96    199.02 o 
  -9   1  23     2593.91     2676.59    265.89 o 
  -7   1  23      859.76     1038.67    140.50 o 
  -5   1  23     1401.51     1411.14    159.32 o 
  -3   1  23     4309.22     3736.43    191.09 o 
  -1   1  23     2601.65     2754.19    177.47 o 
   1   1  23     1637.63     1881.51    162.81 o 
   3   1  23     3306.13     3276.20    188.10 o 
   5   1  23      976.28     1074.79    123.38 o 
 -14   2  23      110.57      214.23     94.89 o 
 -12   2  23        6.74      244.81     88.87 o 
 -10   2  23       68.20      148.19     89.86 o 
  -8   2  23      546.95      668.81    208.06 o 
  -6   2  23       14.01       83.13     81.01 o 
  -4   2  23        2.43       86.57     80.52 o 
  -2   2  23        9.18      140.38     87.78 o 
   0   2  23       69.90      203.87     85.65 o 
   2   2  23       40.15      230.42    103.15 o 
   4   2  23        8.44       74.79     45.62 o 
 -13   3  23     1197.95     1361.61    204.93 o 
 -11   3  23      289.97      430.14    124.07 o 
  -9   3  23     2883.44     3033.31    373.12 o 
  -7   3  23     5366.90     4913.54    313.57 o 
  -5   3  23     1491.19     1816.18    222.47 o 
  -3   3  23     2963.97     2844.01    244.83 o 
  -1   3  23     2551.82     2573.03    333.60 o 
   1   3  23     2451.36     2875.89    288.05 o 
   3   3  23      839.20     1183.64    193.87 o 
   5   3  23      925.36     1117.73    180.15 o 
 -12   4  23      141.32      259.91     93.29 o 
 -10   4  23      104.03      274.98    106.18 o 
  -8   4  23       85.84      300.00    173.12 o 
  -6   4  23      114.50      341.75    105.87 o 
  -4   4  23       17.26       87.47     75.27 o 
  -2   4  23      515.11      766.63    157.22 o 
   0   4  23       12.90      112.36    109.14 o 
   2   4  23       33.72      120.15     96.84 o 
   4   4  23       84.53       68.05     81.18 o 
 -11   5  23      960.35     1164.67    185.87 o 
  -9   5  23     1785.06     1786.55    354.84 o 
  -7   5  23      840.54      815.05    229.57 o 
  -5   5  23     2061.75     2218.14    260.75 o 
  -3   5  23     1344.83     1382.62    212.30 o 
  -1   5  23     1285.80     1627.29    268.28 o 
   1   5  23     2712.23     3294.17    298.83 o 
  -8   6  23      395.54      643.01    156.99 o 
  -6   6  23        0.60       84.95     79.03 o 
  -4   6  23      878.85      965.54    166.09 o 
  -2   6  23     1258.66     1149.33    171.79 o 
   0   6  23       66.58       42.47    123.66 o 
 -12   0  24      535.46      733.33    226.34 o 
 -10   0  24     2473.02     3147.83    375.80 o 
  -8   0  24      435.67      736.55    226.88 o 
  -6   0  24     1055.72     1252.44    189.27 o 
  -4   0  24     1260.25     1484.98    205.94 o 
  -2   0  24     2083.36     2299.83    244.44 o 
   0   0  24     6429.84     6546.40    597.31 o 
   2   0  24     2583.88     2930.70    274.95 o 
   4   0  24     1617.84     1657.09    319.62 o 
 -13   1  24       47.98      216.36    121.56 o 
 -11   1  24      652.41      714.47    156.54 o 
  -9   1  24        0.39      110.82     88.55 o 
  -7   1  24       61.29      169.89     68.37 o 
  -5   1  24      594.52      842.79    132.74 o 
  -3   1  24      336.12      407.53     97.26 o 
  -1   1  24        6.19      122.35     58.98 o 
   1   1  24       65.18      133.84     62.27 o 
   3   1  24       54.28      203.87     60.40 o 
 -12   2  24     1841.09     2084.81    247.41 o 
 -10   2  24     1734.10     1814.50    344.08 o 
  -8   2  24      820.80      961.82    266.67 o 
  -6   2  24     2015.47     2235.27    246.15 o 
  -4   2  24     4097.40     3679.77    397.58 o 
  -2   2  24     3311.63     3246.10    366.66 o 
   0   2  24     2618.34     2799.36    284.17 o 
   2   2  24      590.38      885.37    178.38 o 
   4   2  24      963.87     1114.62    175.79 o 
 -11   3  24      172.60      411.29    183.87 o 
  -9   3  24       38.47       18.82    118.82 o 
  -7   3  24       16.99       91.94     86.07 o 
  -5   3  24       23.11      117.66     92.68 o 
  -3   3  24        3.65      175.00     83.84 o 
  -1   3  24      271.06      511.46    131.33 o 
   1   3  24      319.45      498.96    141.92 o 
   3   3  24       44.32      176.46     91.68 o 
 -10   4  24     1761.64     1783.86    355.37 o 
  -8   4  24     1211.54     1476.33    331.72 o 
  -6   4  24     1351.06     1591.35    221.59 o 
  -4   4  24     1452.87     1652.79    234.41 o 
  -2   4  24     1537.65     1567.44    220.69 o 
   0   4  24     2487.54     2895.85    300.52 o 
   2   4  24     2260.02     2413.11    280.60 o 
  -9   5  24      316.14      422.04    163.98 o 
  -7   5  24       14.79      113.98    116.67 o 
  -5   5  24      491.36      840.25    162.66 o 
  -3   5  24       93.45      328.84    110.95 o 
  -1   5  24      561.67      619.06    155.14 o 
 -11   1  25     1899.17     2155.93    356.99 o 
  -9   1  25      885.84     1219.59    200.86 o 
  -7   1  25     1253.50     1642.77    178.19 o 
  -5   1  25      678.66      967.35    139.00 o 
  -3   1  25     2804.29     3226.89    220.75 o 
  -1   1  25     1560.32     1935.84    198.87 o 
   1   1  25     2345.15     2436.68    224.24 o 
 -10   2  25       91.10      436.56    175.81 o 
  -8   2  25        3.64      138.17    128.49 o 
  -6   2  25        8.11      119.41     84.64 o 
  -4   2  25       63.11      183.49     98.94 o 
  -2   2  25      120.06      300.40    103.18 o 
   0   2  25      209.30      286.88    109.03 o 
  -9   3  25     1377.00     1345.69    318.28 o 
  -7   3  25     1078.40     1539.24    327.42 o 
  -5   3  25     1719.97     2116.99    256.79 o 
  -3   3  25     1997.41     2319.25    427.42 o 
  -1   3  25     3918.85     3752.51    619.89 o 
  -8   4  25      178.55      415.05    185.48 o 
  -6   4  25      187.16      423.27    123.16 o 
  -4   4  25       12.70      136.83     90.24 o 
  -2   4  25      193.92      376.50    128.33 o 
  -8   0  26      500.24      851.61    247.85 o 
  -6   0  26     1953.55     2427.40    370.97 o 
  -4   0  26     3416.79     3729.23    287.28 o 
  -2   0  26      162.04      382.46    122.58 o 
  -9   1  26      145.40      305.91    171.50 o 
  -7   1  26      209.13      399.48    117.66 o 
  -5   1  26      295.36      452.01    127.47 o 
  -3   1  26        0.40      142.43     86.87 o 
  -1   1  26       15.07      136.95     69.40 o 
  -8   2  26     1162.97     1425.26    320.43 o 
  -6   2  26      968.59     1248.91    252.96 o 
  -4   2  26     2392.29     2717.65    350.80 o 
  -2   2  26     2907.51     2992.58    285.65 o 
  -5   3  26      333.09      454.63    130.45 o 
                                                 
